# Supplementary material for: The Effectiveness of closed kinetic chain exercises in individuals with knee osteoarthritis: A systematic review and meta-analysis
Source: PLoS One. 2025 May 2;20(5):e0322475. doi: 10.1371/journal.pone.0322475 (PMC12047827; doi:10.1371/journal.pone.0322475)
Supplement: S4 Table — (XLSX) [file pone.0322475.s004.xlsx]

## Sheet: Title & Abstract Screening
Authors	Year	Title	Excluded or Full-Text Screening	Reason
C. Yang; T. M. Best; H. Liu; B. Yu	2022	Knee biomechanical factors associated with patellofemoral pain in recreational runners	Excluded	Not related
W. Wu; A. L. Bryant; R. S. Hinman; K. L. Bennell; B. R. Metcalf; M. Hall; P. K. Campbell; K. L. Paterson	2022	Walking-related knee contact forces and associations with knee pain across people with mild, moderate and severe radiographic knee osteoarthritis: a cross-sectional study	Excluded	Not related
C. Wong; J. Bencke; J. Rasmussen	2022	Triceps surae strength balancing as a management option for early-stage knee osteoarthritis: A patient case	Excluded	Not related
H.-N. Wang; Y. Chen; L. Cheng; S.-T. Wang; D.-X. Hu; L.-N. Wang; G.-X. Ni	2022	Effect of low-load resistance training with different degrees of blood flow restriction in patients with knee osteoarthritis: study protocol for a randomized trial	Excluded	Protocol
H.-N. Wang; Y. Chen; L. Cheng; Y.-H. Cai; W. Li; G.-X. Ni	2022	Efficacy and Safety of Blood Flow Restriction Training in Patients With Knee Osteoarthritis: A Review	Excluded	Review
D. T. Thomas; S. R; A. J. Prabhakar; P. V. Dineshbhai; C. Eapen	2022	Hip abductor strengthening in patients diagnosed with knee osteoarthritis - a Review	Excluded	Review
M. B. Stausholm; I. F. Naterstad; P. P. Alfredo; C. Couppé; K. V. Fersum; E. C. P. Leal-Junior; R. Á. B. Lopes-Martins; J. Joensen; J. M. Bjordal	2022	Short- and Long-Term Effectiveness of Low-Level Laser Therapy Combined with Strength Training in Knee Osteoarthritis: A Randomized Placebo-Controlled Trial	Excluded	Not related
M. Stabile; L. Lacitignola; R. Samarelli; M. Fiorentino; A. Crovace; F. Staffieri	2022	Evaluation of clinical efficacy of undenatured type II collagen supplementation compared to cimicoxib and their association in dogs affected by natural occurring osteoarthritis	Excluded	Not related
H. Singh; K. K. Agarwal; S. Tyagi; P. Makadia; B. Oza; P. Jain; M. Patel	2022	Peroperative Intra-Articular Infiltration of Tranexamic Acid and Ropivacaine Cocktail in Patients Undergoing Total Knee Arthroplasty: A Randomized Controlled Trial	Excluded	Not related
S. Sinclair; J. P. Beck; J. Webster; J. Agarwal; B. Gillespie; P. Stevens; J. Gililland; E. Kubiak	2022	The First FDA Approved Early Feasibility Study of a Novel Percutaneous Bone Anchored Prosthesis for Transfemoral Amputees: A Prospective One-year Follow-up Cohort Study	Excluded	Not related
A. A. Shetty; S. J. Kim; S. Shanmugasundaram; N. Shetty; D. Stelzeneder; C. S. Kim	2022	Injectable cultured bone marrow derived mesenchymal cells vs chondrocytes in the treatment of chondral defects of the knee – RCT with 6 years follow-up	Excluded	Not related
P. Shen; S. Jia; Y. Wang; X. Zhou; D. Zhang; Z. Jin; Z. Wang; D. Liu; L. Bai; Y. Yang	2022	Mechanical stress protects against chondrocyte pyroptosis through lipoxin A4 via synovial macrophage M2 subtype polarization in an osteoarthritis model	Excluded	Not related
D. Sharma; V. Prasad; A. Srivastava; D. Rastogi; M. Rastogi	2022	Effectiveness of Maitland's Mobilization and Therapeutic Exercises with Ultrasound in Patients with Osteoarthritis of Knee	Excluded	Not related
S. Schweda; G. Müller; B. Munz; G. Sudeck; P. Martus; K. Dierkes; I. Krauss	2022	Implementation and evaluation of an individualized physical exercise promotion program in people with manifested risk factors for multimorbidity (MultiPill-Exercise): a study protocol for a pragmatic randomized controlled trial	Excluded	Protocol
S. S. R. R. Samaan; M. G. Sedhom; M. O. Grace	2022	A randomized comparative study between high-intensity laser vs low-intensity pulsed ultrasound both combined with exercises for the treatment of knee osteoarthritis	Excluded	Not related
S. Reichenbach; P. Jüni; C. A. Hincapié; C. Schneider; D. N. Meli; R. Schürch; S. Streit; C. Lucas; C. Mebes; A. W. S. Rutjes; B. R. da Costa	2022	Effect of transcutaneous electrical nerve stimulation (TENS) on knee pain and physical function in patients with symptomatic knee osteoarthritis: the ETRELKA randomized clinical trial	Excluded	Not related
A. Raza; K. Liaquat; H. S. Saeed	2022	Comparison of BRACE (balance, resistance, aerobic, cognitive exercises) and proprioceptive training on balance and mobility in knee osteoarthritis	Excluded	Not related
S. A. Rashid; M. E. Hussain; P. Bhati; Z. Veqar; A. Parveen; I. Amin; S. M. Rashid	2022	Muscle activation patterns around knee following neuromuscular training in patients with knee osteoarthritis: secondary analysis of a randomized clinical trial	Excluded	Not related
A. Ram; J. Booth; J. M. Thom; M. D. Jones	2022	Exercise physiologists use of pain neuroscience education for treating knee osteoarthritis: A qualitative interview study	Excluded	Not related
C. G. Qiu; C. S. Chui; S. K. H. Chow; W.-H. Cheung; R. M. Y. Wong	2022	Effects of Whole-Body Vibration Therapy on Knee Osteoarthritis: A Review of Randomized Controlled Trials	Excluded	Review
A. Perry; S. DeFroda; G. Leporace; L. Metsavaht; C. R. Coxe; A. M. Bierman; J. Chahla	2022	ACL Rehabilitation: How Can We Lessen Injury Rates?	Excluded	Not related
D. B. Pereira; T. S. d. Souza; C. T. Fuzinato; R. J. Hagihara; A. P. Ribeiro	2022	Effect of a programme of muscular endurance, balance and gait exercises with and without the use of flexible and minimalist shoes in older women with medial knee osteoarthritis: study protocol for a randomised controlled trial	Excluded	Not related
G. Peixoto Leão Almeida; I. Oliveira Monteiro; M. Larissa Azevedo Tavares; P. Lourinho Sales Porto; T. Rocha Albano; A. Pasqual Marques	2022	Hip abductor versus adductor strengthening for clinical outcomes in knee symptomatic osteoarthritis: A randomized controlled trial	Excluded	Not related
M. Osama; M. N. Babur; F. A. Siddiqi; N. Tassadaq; M. A. A. Tareen	2022	Effects of glucosamine and chondroitin sulfate supplementation in addition to resistance exercise training and manual therapy in patients with knee osteoarthritis: A randomized controlled trial	Excluded	Not related
E. H. G. Oei; J. Hirvasniemi; S. Klein; R. A. van der Heijden; S. M. Eijgenraam; D. Schiphof; S. M. A. Bierma-Zeinstra; J. Runhaar	2022	The 15th international workshop on osteoarthritis imaging; “Open Up: The multifaceted nature of OA imaging”	Excluded	Not Article
V. O'Brien; J. Johnson; K. Pisano; A. Enke	2022	Dynamic stabilization of the painful thumb: A historical and evidence-informed synthesis	Excluded	Not related
W. H. Ng; N. I. Jamaludin; F. N. A. Sahabuddin; S. Ab Rahman; A. Ahmed Shokri; S. Shaharudin	2022	Comparison of the open kinetic chain and closed kinetic chain strengthening exercises on pain perception and lower limb biomechanics of patients with mild knee osteoarthritis: a randomized controlled trial protocol	Excluded	Protocol
Y. Nakagawa; S. Mukai; K. Mori; H. Yabumoto; R. Nakamura; Y. Shinya	2022	The effects of alendronate on the suppression of bone resorption and the promotion of cartilage formation in the human mosaicplasty donor site: A randomized, double-blind, placebo-controlled prospective study	Excluded	Not related
Y. Nakagawa; K. Mori; S. Yamada; S. Mukai; A. Hirose; R. Nakamura	2022	The Oral Administration of Highly-Bioavailable Curcumin for One Year Has Clinical and Chondro-Protective Effects: A Randomized, Double-Blinded, Placebo-Controlled Prospective Study	Excluded	Not related
Z. D. Meeker; N. S. Horner; K. R. Wagner; J. T. Kaiser; A. F. Mazra; B. J. Cole	2022	Marrow stimulation in football (soccer) players: a narrative review	Excluded	Not related
H. Matsuse; N. A. Segal; K. G. Rabe; N. Shiba	2022	Effect of Neuromuscular Electrical Stimulation During Walking on Pain Sensitivity in Women With Obesity With Knee Pain: A Randomized Controlled Trial	Excluded	Not related
W. S. Mahmoud; A. Osailan; R. K. Elnaggar; A. B. Alhailiy	2022	Radiological and clinical outcomes of concurrent hamstring stretching with quadriceps strengthening in patients with knee osteoarthritis: A randomized clinical trial	Excluded	Not related
H. Madry	2022	Surgical therapy in osteoarthritis	Excluded	Not related
S. B. Londhe; R. V. Shah; P. O. Agrawal; N. Antao	2022	An Early Experience with a Novel Technique of Total Knee Arthroplasty for Osteoarthritic Knee with Coexistent Traumatic Tibia Diaphysis Fracture	Excluded	Not related
X. Liu; H. Zhang; Y. Li; Y. Chen; S. Yin; S. Wu; B. Qin; Y. Ren; T. Gan	2022	Osteochondral autograft transplantation in the treatment of AO/OTA type C3 tibial plafond fractures with irreducibly comminuted area and/or cartilage delamination in the distal tibial facet	Excluded	Not related
Z. Li; X. Chen; X. Wang; B. Zhang; W. Wang; Y. Fan; J. Yan; X. Zhang; Y. Zhao; Y. Lin; J. Liu; J. Lin	2022	HURWA robotic-assisted total knee arthroplasty improves component positioning and alignment – A prospective randomized and multicenter study	Excluded	Not related
R. Li; P. Sun; Y. Zhan; X. Xie; W. Yan; C. Luo	2022	Efficacy of leg swing versus quadriceps strengthening exercise among patients with knee osteoarthritis: study protocol for a randomized controlled trial	Excluded	Protocol
B. J. Lawford; K. L. Bennell; K. Allison; S. Schwartz; R. S. Hinman	2022	Challenges With Strengthening Exercises for Individuals With Knee Osteoarthritis and Comorbid Obesity: A Qualitative Study With Patients and Physical Therapists	Excluded	Not related
K. S. Kuehl; D. L. Elliot; H. Dreyer	2022	Effects Of Blood Flow Restriction Exercise Training And Protein Supplementation On Muscle Strength And Volume.: 1271...American College of Sports Medicine, Annual Meeting and World Congresses, May 31-June 4, 2022, San Diego, California	Excluded	Not article
J.-H. Kim; K.-I. Kim; K. C. Park; O.-J. Shon; J. A. Sim; G. B. Kim	2022	New Classification for Periprosthetic Distal Femoral Fractures Based on Locked-Plate Fixation Following Total Knee Arthroplasty: A Multicenter Study	Excluded	Not related
H. Kamioka; H. Okuizumi; S. Handa; J. Kitayuguchi; R. Machida	2022	Effect of non-surgical interventions on pain relief and symptom improvement in farmers with diseases of the musculoskeletal system or connective tissue: an exploratory systematic review based on randomized controlled trials	Excluded	Not related
A. K. Johnson; S. R. Brown; R. M. Palmieri-Smith; C. Krishnan	2022	Functional Resistance Training After Anterior Cruciate Ligament Reconstruction Improves Knee Angle and Moment Symmetry During Gait: A Randomized Controlled Clinical Trial	Excluded	Not related
R. A. C. Jardim; T. S. de Sousa; W. N. N. dos Santos; A. P. Matos; N. C. R. Iosimuta	2022	Blood flow restriction with different load levels in patients with knee osteoarthritis: protocol of a randomized controlled trial	Excluded	Not related
R. S. Husted; A. Troelsen; H. Husted; B. M. Grønfeldt; K. Thorborg; T. Kallemose; M. S. Rathleff; T. Bandholm	2022	Knee-extensor strength, symptoms, and need for surgery after two, four, or six exercise sessions/week using a home-based one-exercise program: a randomized dose-response trial of knee-extensor resistance exercise in patients eligible for knee replacement (the QUADX-1 trial)	Excluded	Not related
J. Hua; L. Sun; Y. Teng	2022	Effects of high-intensity strength training in adults with knee osteoarthritis: a Review of randomized controlled trials	Excluded	Review
J. Hu; M. Gundry; K. Zheng; J. Zhong; P. Hourigan; J. R. Meakin; C. P. Winlove; A. D. Toms; K. M. Knapp; J. Chen	2022	The biomechanics of metaphyseal cone augmentation in revision knee replacement	Excluded	Not related
K. D. Ho; C. L. Yang; H. Y. Lo; H. J. Yeh	2022	Extracorporeal Shockwave Therapy With a Modified Technique on Tendon and Ligament for Knee Osteoarthritis: A Randomized Controlled Trial	Excluded	Not related
R. S. Hinman; R. K. Nelligan; P. K. Campbell; A. J. Kimp; B. Graham; M. Merolli; F. McManus; K. E. Lamb; K. L. Bennell	2022	Exercise adherence Mobile app for Knee Osteoarthritis: protocol for the MappKO randomised controlled trial	Excluded	Not related
M. Henriksen; S. M. Nielsen; R. Christensen; L. E. Kristensen; H. Bliddal; C. Bartholdy; M. Boesen; K. Ellegaard; D. J. Hunter; R. Altman; E. Bandak	2022	Who are likely to benefit from the Good Life with osteoArthritis in Denmark (GLAD) exercise and education program? An effect modifier analysis of a randomised controlled trial	Excluded	Not related
R. Heikkinen; B. Waller; M. Munukka; J. Multanen; A. Heinonen; J. Karvanen	2022	Impact or No Impact for Women With Mild Knee Osteoarthritis: A Bayesian Meta-Analysis of Two Randomized Controlled Trials With Contrasting Interventions	Excluded	Review
R. He; R. Xiong; M.-L. Sun; J.-J. Yang; H. Chen; P.-F. Yang; L. Yang	2022	Study on the correlation between early three-dimensional gait analysis and clinical efficacy after robot-assisted total knee arthroplasty	Excluded	Not related
M. Hatefi; M. Hadadnezhad; S. Shojaedin; F. Babakhani; M. K. Tazji	2022	Effects of the real-time feedback and knee taping on lower-extremity function during ergometer pedaling in subjects with tibiofemoral varus alignment	Excluded	Not related
M. Hall; R. S. Hinman; G. Knox; L. Spiers; P. Sumithran; N. J. Murphy; F. McManus; K. E. Lamb; F. Cicuittini; D. J. Hunter; S. P. Messier; K. L. Bennell	2022	Effects of adding a diet intervention to exercise on hip osteoarthritis pain: protocol for the ECHO randomized controlled trial	Excluded	Not related
M. Hall; K. Allison; R. S. Hinman; K. L. Bennell; L. Spiers; G. Knox; M. Plinsinga; D. M. Klyne; F. McManus; K. E. Lamb; R. Da Costa; N. J. Murphy; F. L. Dobson	2022	Effects of adding aerobic physical activity to strengthening exercise on hip osteoarthritis symptoms: protocol for the PHOENIX randomised controlled trial	Excluded	Not related
P. B. Guirro; J. H. C. Nunes; P. S. Cella; P. C. Marinello; F. A. Moura; R. L. N. Matos; A. P. F. R. L. Bracarense; S. M. Borghi; W. A. Verri; R. Deminice	2022	Effect of running exercise on titanium dioxide (TiO2)-induced chronic arthritis and sarcopenia in mice. A titanium prosthesis loosening injury model study	Excluded	Not related
A. R. Goonasegaran; A. Suhaimi; A. H. Mokhtar	2022	A randomized control trial on retro-walking improves symptoms, pain, and function in primary knee osteoarthritis	Excluded	Not related
V. Georgopoulos; S. Smith; D. F. McWilliams; M. P. M. Steultjens; A. Williams; A. Price; A. M. Valdes; T. L. Vincent; F. E. Watt; D. A. Walsh	2022	Harmonising knee pain patient-reported outcomes: a systematic literature review and meta-analysis of Patient Acceptable Symptom State (PASS) and individual participant data (IPD)	Excluded	Not related
B. Gencer; Ö. Doğan; E. Çalışkan; V. İğdir; A. Biçimoğlu	2022	Single versus double plating for bicondylar tibia plateau fractures: Comparison of range of motion, muscle strength, clinical outcomes and accelerometer-measured physical activity levels	Excluded	Not related
B. C. Focht; W. J. Rejeski; K. Hackshaw; W. T. Ambrosius; E. Groessl; Z. L. Chaplow; V. R. DeScenza; J. Bowman; C. M. Fairman; B. Nesbit; K. Dispennette; X. Zhang; M. Fowler; M. Haynam; S. Hohn	2022	The Collaborative Lifestyle Intervention Program in Knee Osteoarthritis Patients (CLIP-OA) trial: Design and methods	Excluded	Not related
A. Engstrøm; F. S. Gillesberg; A.-C. Bay Jensen; M. A. Karsdal; C. S. Thudium	2022	Dynamic compression inhibits cytokine-mediated type II collagen degradation	Excluded	Not related
R. E. Delanois; O. C. Sax; Z. Chen; J. M. Cohen; D. M. Callahan; M. A. Mont	2022	Biologic Therapies for the Treatment of Knee Osteoarthritis: An Updated Systematic Review	Excluded	Not related
A. H. de Zwart; J. Dekker; L. D. Roorda; M. van der Esch; P. Lips; N. M. van Schoor; A. C. Heijboer; F. Turkstra; M. Gerritsen; A. Häkkinen; K. Bennell; M. P. M. Steultjens; W. F. Lems; M. van der Leeden	2022	High-intensity versus low-intensity resistance training in patients with knee osteoarthritis: A randomized controlled trial	Excluded	Not related
A. De Zwart; J. Dekker; S. Verberne; L. D. Roorda; M. Van der Esch; W. F. Lems; M. Van der Leeden	2022	Association Between Measures of Muscle Strength and Performance of Daily Activities in Patients with Knee Osteoarthritis	Excluded	Not related
R. D'Ambrosi; C. Ursino; S. Setti; M. Scelsi; N. Ursino	2022	Pulsed electromagnetic fields improve pain management and clinical outcomes after medial unicompartmental knee arthroplasty: A prospective randomised controlled trial	Excluded	Not related
Y.-Y. Cheng; C.-C. Liu; S.-Y. Lin; C.-H. Lee; S.-T. Chang; S.-P. Wang	2022	Comparison of the Therapeutic Effects Between Isokinetic and Isotonic Strength Training in Patients After Total Knee Replacement: A Prospective, Randomized Controlled Trial	Excluded	Not related
B. Chen; L. Fang; L. Lin; Y. Lv; Z. Huang; X. Lin; X. Wang	2022	Aerobic exercise combined with glucosamine hydrochloride capsules inhibited the apoptosis of chondrocytes in rabbit knee osteoarthritis by affecting TRPV5 expression	Excluded	Not related
L. Canosa-Carro; M. Bravo-Aguilar; V. Abuín-Porras; J. Almazán-Polo; G. García-Pérez-de-Sevilla; I. Rodríguez-Costa; D. López-López; E. Navarro-Flores; C. Romero-Morales	2022	Current understanding of the diagnosis and management of the tendinopathy: An update from the lab to the clinical practice	Excluded	Not related
M. D. Cabral; D. R. Patel; D. E. Greydanus; J. Deleon; E. Hudson; S. Darweesh	2022	Medical perspectives on pediatric sports medicine–Selective topics	Excluded	Not related
L. J. Bisson; M. A. Kluczynski; W. M. Wind; M. S. Fineberg; G. A. Bernas; M. A. Rauh; J. M. Marzo; B. Scrivens; A. Connaughton; Z. Zhou; J. Zhao	2022	Better Outcomes but No Difference in Joint Space Narrowing at Five Years Among Patients Without Unstable Chondral Lesions Versus Those With Unstable Chondral Lesions (Left In Situ) at the Time of Arthroscopic Partial Meniscectomy	Excluded	Not related
K. L. Bennell; S. E. Jones; R. S. Hinman; F. McManus; K. E. Lamb; J. G. Quicke; P. Sumithran; J. Prendergast; E. S. George; M. A. Holden; N. E. Foster; K. Allison	2022	Effectiveness of a telehealth physiotherapist-delivered intensive dietary weight loss program combined with exercise in people with knee osteoarthritis and overweight or obesity: study protocol for the POWER randomized controlled trial	Excluded	Not related
S. behmaram; A. Jalalvand; Y. Hoseini; M. R. Jahani	2022	The effect of backpack carriage in different weights on ground reaction force components, loading rate and free moment of Schoolchildren's gait	Excluded	Not related
F. Arab; N. Quddus; S. A. Khan; A. H. Alghadir; M. Khan	2022	Association of eccentric quadriceps torque with pain, physical function, and extension lag in women with grade ≤ II knee osteoarthritis: An observational study	Excluded	Not related
A. M. Anderson; B. T. Drew; D. Antcliff; A. C. Redmond; C. Comer; T. O. Smith; G. A. McHugh	2022	Content and delivery of pre-operative interventions for patients undergoing total knee replacement: a rapid review	Excluded	Not related
K. D. Allen; L. M. Thoma; Y. M. Golightly	2022	Epidemiology of osteoarthritis	Excluded	Not related
J. T. Achens; V. S. R. Victor; J. K. Joseph	2022	Early Activation of Quadriceps With Pressure Biofeedback for the Prevention of Arthrogenic Muscle Inhibition Following Lower Limb Orthopedic Surgeries: A Proof of Concept Clinical Trial	Excluded	Not related
	2022	Poster Communications	Excluded	Not Article
	2022	Poster Session B	Excluded	Not Article
	2022	Abstracts from the IFESS 2021 conferences	Excluded	Not Article
	2022	Abstracts of the 2022 MDS International Congress	Excluded	Not Article
	2022	ASBMR Annual Meeting Abstract Supplement 2021	Excluded	Not Article
	2022	PSiM IV – Pain Practice	Excluded	Not Article
	2022	IN HEALTHCARE LITERATURE	Excluded	Not Article
L. Zhou	2021	CELL METABOLISM UNDER DIFFERENT INTENSITY EXERCISES IN SPORTS MEDICINE	Excluded	Not related
J. Ylinen; A. Pennanen; A. Weir; A. Häkkinen; J. Multanen	2021	Effect of biomechanical footwear on upper and lower leg muscle activity in comparison with knee brace and normal walking	Excluded	Not related
M. Yesil; O. Ozcan; U. Dundar; H. Toktas; H. Yesil	2021	Aquatic vs. land-based exercise after arthroscopic partial meniscectomy in middle-aged active patients with a degenerative meniscal tear: A randomized, controlled study	Excluded	Not related
F. Yang; M. Mamtimin; Y.-P. Duan; H. Sun; Y. Xu; X. Zhang; X.-Y. Zheng; J.-L. Fan; H.-J. Huang; J.-Q. Wang	2021	Volume of Gluteus Maximus and Minimus Increases After Hip Arthroscopy for Femoroacetabular Impingement Syndrome	Excluded	Not related
D. Xu; M. Lee; C. Huang; J. Wei; M. Zhou; T. Yao; J. Lu; W. Zhao; N. Xu; R. Huang; J. He; L. Zheng	2021	Effect of acupotomy in knee osteoarthritis patients: study protocol for a randomized controlled trial	Excluded	Not related
S. Wongsak; K. Chulsomlee; C. Jarungvittayakon; S. Jaovisidha; P. Sa-ngasoongsong	2021	Is continuous locking suture with braided suture sufficient for arthrotomy repair in the conventional TKR? A randomized controlled trial study	Excluded	Not related
W. Wirth; F. Eckstein; A. G. Culvenor; M. I. Hudelmaier; L. Stefan Lohmander; R. B. Frobell	2021	Early anterior cruciate ligament reconstruction does not affect 5 year change in knee cartilage thickness: secondary analysis of a randomized clinical trial	Excluded	Not related
F. Wang; X. Zhang; X. Tong; M. Zhang; F. Xing; K. Yang; N. Jiao; Z. Duan	2021	The effects on pain, physical function, and quality of life of quadriceps strengthening exercises combined with Baduanjin qigong in older adults with knee osteoarthritis: a quasi-experimental study	Excluded	Not related
P. G. Vassão; J. Parisi; T. F. C. Penha; A. B. Balão; A. C. M. Renno; M. A. Avila	2021	Association of photobiomodulation therapy (PBMT) and exercises programs in pain and functional capacity of patients with knee osteoarthritis (KOA): a systematic review of randomized trials	Excluded	Review
F. A. Vasilceac; R. D. Marqueti; I. V. D. Neto; D. D. Nascimento; M. C. de Souza; J. L. Q. Durigan; S. M. Mattiello	2021	Resistance training decreases matrix metalloproteinase-2 activity in quadriceps tendon in a rat model of osteoarthritis	Excluded	Not related
S. Thiengwittayaporn; N. Sumranwanich; N. Hongku; P. Sansawat	2021	Onlay Patellar Resurfacing in a Posterior-Stabilized Total Knee Arthroplasty Increases Patellar Crepitus Complication: A Randomized, Controlled Trial	Excluded	Not related
A. Strong; D. Srinivasan; C. K. Häger	2021	Development of supine and standing knee joint position sense tests	Excluded	Not related
M. B. Stausholm; I. F. Naterstad; C. Couppé; K. V. Fersum; E. C. P. Leal-Junior; R. Á. B. Lopes-Martins; J. M. Bjordal; J. Joensen	2021	Effectiveness of Low-Level Laser Therapy Associated with Strength Training in Knee Osteoarthritis: Protocol for a Randomized Placebo-Controlled Trial	Excluded	Not related
K. Solanki; S. Shanmugasundaram; N. Shetty; S.-J. Kim	2021	Articular cartilage repair & joint preservation: A review of the current status of biological approach	Excluded	Not related
E. Sinaei; V. Foroozantabar; A. K. Yoosefinejad; S. Sobhani; A. Motealleh	2021	Electromyographic comparison of vastus medialis obliquus facilitatory versus vastus lateralis inhibitory kinesio taping in athletes with patellofemoral pain: A randomized clinical trial	Excluded	Not related
N. Shadloo; F. Kamali; N. Salehi Dehno	2021	A comparison between whole-body vibration and conventional training on pain and performance in athletes with patellofemoral pain	Excluded	Not related
M. C. Scarpelli; J. G. A. Bergamasco; E. A. D. Arruda; S. B. Cook; C. A. Libardi	2021	Resistance Training With Partial Blood Flow Restriction in a 99-Year-Old Individual: A Case Report	Excluded	Not related
S. Sato; S. Ukimoto; T. Kanamoto; N. Sasaki; T. Hashimoto; H. Saito; E. Hida; T. Sato; T. Mae; K. Nakata	2021	Chronic musculoskeletal pain, catastrophizing, and physical function in adult women were improved after 3-month aerobic-resistance circuit training	Excluded	Not related
H. H. Saeed; M. M. Atif; F. Afzal; S. Hussain; M. I. Umer; A. Rasul	2021	Eccentric versus concentric isotonic resistance training of quadriceps muscles for treatment of knee osteoarthritis	Excluded	Not related
S. R. Robbins; L. R. S. Melo; H. Urban; L. A. Deveza; R. Asher; Victoria L. Johnson; D. J. Hunter; V. L. Johnson	2021	Effectiveness of Stepped-Care Intervention in Overweight and Obese Patients With Medial Tibiofemoral Osteoarthritis: A Randomized Controlled Trial	Excluded	Not related
M. U. Rezende; N. L. R. Brito; F. E. S. Farias; C. A. C. Silva; C. H. A. Cernigoy; J. M. Rodrigues da Silva; M. M. Moreira; O. F. N. Santana; M. I. Hissadomi; R. Frucchi; T. Pasqualin; G. C. Campos; A. F. Pailo; G. P. Ocampos; O. P. Camargo	2021	Improved function and strength in patients with knee osteoarthritis as a result of adding a two-day educational program to usual care. Prospective randomized trial	Excluded	Not related
M. K. Reza; M. A. Shaphe; M. Qasheesh; M. N. Shah; A. H. Alghadir; A. Iqbal	2021	Efficacy of Specified Manual Therapies in Combination with a Supervised Exercise Protocol for Managing Pain Intensity and Functional Disability in Patients with Knee Osteoarthritis	Excluded	Not related
F. Raposo; M. Ramos; A. Lúcia Cruz	2021	Effects of exercise on knee osteoarthritis: A systematic review	Excluded	Review
M. T. Rafiq; M. S. A. Hamid; E. Hafiz; K. Rashid; F. A. Chaudhary	2021	The Role of Rehabilitation Exercises on Weight, Functional Strength, and Exercise Adherence in Knee Osteoarthritis Patients	Excluded	Not related
M. T. Rafiq; M. S. A. Hamid; E. Hafiz	2021	Effect of Progressive Resistance Strength Training on Body Mass Index, Quality of Life and Functional Capacity in Knee Osteoarthritis: A Randomized Controlled Trial	Excluded	Not related
M. T. Rafiq; M. S. A. Hamid; E. Hafiz	2021	Short-Term Effects of Strengthening Exercises of the Lower Limb Rehabilitation Protocol on Pain, Stiffness, Physical Function, and Body Mass Index among Knee Osteoarthritis Participants Who Were Overweight or Obese: A Clinical Trial	Excluded	Not related
A. Pitsillides; D. Stasinopoulos; I. Mamais	2021	Blood flow restriction training in patients with knee osteoarthritis: Systematic review of randomized controlled trials	Excluded	Not related
O.-a. Phruetthiphat; A. Lawanprasert; S. Khuangsirikul; D. Heebtamai; T. Chotanaphuti	2021	Effectiveness of Periarticular Injection After Bipolar Hemiarthroplasty for Displaced Femoral Neck Fracture in Elderly Patients: A Double Blinded Randomized, Controlled Study	Excluded	Not related
V. S. Paulin; S. G. Bakshi; P. C. Hegde; A. Rathod; A. Gulia; A. M. Kulkarni; V. S. Paramanandam	2021	Inkk Trial – Intraoperative ketamine for perioperative pain management following total knee endoprosthetic replacement in oncology: a double-blinded randomized trial	Excluded	Not related
Y.-G. Park; C.-W. Ha; J.-H. Yoo; W.-S. Lee; H.-J. Lee; Y. In; K.-C. Bae; O.-J. Shon; Y.-M. Kim; J.-K. Seon; S.-J. Song; C. B. Chang; J.-M. Kim; C.-W. Kim; D.-H. Kim; J.-H. Bae	2021	Intra-Articular Injection of a Novel DVS Cross-Linked Hyaluronic Acid Manufactured by Biological Fermentation (YYD302) in Patients With Knee Osteoarthritis: A Double-Blind, Randomized, Multicenter, Noninferiority Study	Excluded	Not related
S. L. Oh; D. Y. Kim; J. H. Bae; J. Y. Lim	2021	Effects of rural community-based integrated exercise and health education programs on the mobility function of older adults with knee osteoarthritis	Excluded	Not related
R. K. Nelligan; R. S. Hinman; J. Kasza; S. J. C. Crofts; K. L. Bennell	2021	Effects of a Self-directed Web-Based Strengthening Exercise and Physical Activity Program Supported by Automated Text Messages for People With Knee Osteoarthritis: A Randomized Clinical Trial	Excluded	Not related
S. H. Mousavi; L. van Kouwenhove; R. Rajabi; J. Zwerver; J. M. Hijmans	2021	The effect of changing mediolateral center of pressure on rearfoot eversion during treadmill running	Excluded	Not related
V. Moreira; F. D. Soares; W. T. Hattori; V. C. Dionisio	2021	A comparison of the efficacy of nonweight-bearing and weight-bearing exercise programmes on function and pain pressure thresholds in knee osteoarthritis: a randomised study	Full-Text Screening
A. Moezy; S. Kavand; H. Angoorani; A. Nazari; S. Masoudi	2021	A randomized controlled trial of two exercise protocols on pain, function, and vastus medialis thickness in women with knee osteoarthritis	Excluded	Not related
R. M. Miller; D. P. Beavers; P. M. Cawthon; C. Crotts; J. Fanning; J. Gerosa; K. A. Greene; K. L. Hsieh; J. Kiel; E. Lawrence; L. Lenchik; S. D. Lynch; B. A. Nesbit; B. J. Nicklas; A. A. Weaver; K. M. Beavers	2021	Incorporating Nutrition, Vests, Education, and Strength Training (INVEST) in Bone Health: Trial Design and Methods	Excluded	Not related
M. Mezghani; N. Hagemeister; Y. Ouakrim; A. Cagnin; A. Fuentes; N. Mezghani	2021	3D Kinematics and Decision Trees to Predict the Impact of a Physical Exercise Program on Knee Osteoarthritis Patients	Excluded	Not related
S. P. Messier; S. L. Mihalko; D. P. Beavers; B. J. Nicklas; P. DeVita; J. J. Carr; D. J. Hunter; M. Lyles; A. Guermazi; K. L. Bennell; R. F. Loeser	2021	Effect of High-Intensity Strength Training on Knee Pain and Knee Joint Compressive Forces Among Adults With Knee Osteoarthritis: The START Randomized Clinical Trial	Excluded	Not related
K. Marriott; J. Chopp-Hurley; D. Loukov; S. Karampatos; A. B. Kuntz; E. G. Wiebenga; P. W. Stratford; M. D. Noseworthy; D. M. E. Bowdish; M. R. Maly	2021	Muscle strength gains after strengthening exercise explained by reductions in serum inflammation in women with knee osteoarthritis	Full-Text Screening
W. S. Mahmoud; A. Osailan; A. S. Ahmed; R. K. Elnaggar; N. L. Radwan	2021	Optimal parameters of blood flow restriction and resistance training on quadriceps strength and cross-sectional area and pain in knee osteoarthritis	Excluded	Not related
C. D. Liao; Y. H. Liao; T. H. Liou; C. Y. Hsieh; Y. C. Kuo; H. C. Chen	2021	Effects of Protein-Rich Nutritional Composition Supplementation on Sarcopenia Indices and Physical Activity during Resistance Exercise Training in Older Women with Knee Osteoarthritis	Excluded	Not related
S. Q. Li; W. H. Ng; S. Abujaber; S. Shaharudin	2021	Effects of resistance training on gait velocity and knee adduction moment in knee osteoarthritis patients: a Review	Excluded	Review
D. Li; Q. Wang; X. Zhao; Y. Luo; P. Kang	2021	Comparison of Intravenous and Topical Dexamethasone for Total Knee Arthroplasty: A Randomized Double-Blinded Controlled Study of Effects on Dexamethasone Administration Route and Enhanced Recovery	Excluded	Not related
Z. Lai; S. Lee; Y. Chen; L. Wang	2021	Comparison of whole-body vibration training and quadriceps strength training on physical function and neuromuscular function of individuals with knee osteoarthritis: A randomised clinical trial	Full-Text Screening
D. Kumar; S. Singh; S. Srivastava; S. K. Singh; A. Singh; Y. Sharma	2021	Outcome of total hip arthroplasty in patients with failed open reduction and internal fixation of acetabular fractures	Excluded	Not related
A. Kondhalkar; R. Ambad; N. Bhatt; R. K. Jha	2021	Determination of Clinical Utility of Novel Biochemical Markers in Osteoarthritis	Excluded	Not related
N. C. Kolinsky; N. Weare-Regales; R. F. Lockey	2021	A Practical Approach to Assist Asthmatics to Lose Weight	Excluded	Not related
Y.-H. Kim; J.-W. Park; Y.-S. Jang	2021	The 22 to 25-Year Survival of Cemented and Cementless Total Knee Arthroplasty in Young Patients	Excluded	Not related
M. M. Khanli; M. Akbari; A. Amiri	2021	The Effect of Early Hip-strengthening on Physical Function in Patients With Unilateral Total Knee Arthroplasty	Excluded	Not related
S. L. Jorgensen; I. Mechlenburg	2021	Effects of Low-Load Blood-Flow Restricted Resistance Training on Functional Capacity and Patient-Reported Outcome in a Young Male Suffering From Reactive Arthritis	Excluded	Not related
A. E. S. Jorge; K. L. Bennell; A. J. Kimp; P. K. Campbell; R. S. Hinman	2021	An e-Learning Program for Physiotherapists to Manage Knee Osteoarthritis Via Telehealth During the COVID-19 Pandemic: Real-World Evaluation Study Using Registration and Survey Data	Excluded	Not related
C. E. Jones; J. Cibere; H. Qian; H. Zhang; Y. Guo; D. Russell; B. B. Forster; H. Wong; J. M. Esdaile; D. R. Wilson	2021	Delayed Gadolinium-Enhanced Magnetic Resonance Imaging of Cartilage Values in Hips With Bone Marrow Lesions	Excluded	Not related
R. T. Issac; A. Bishnoi; C. Esler	2021	The arthritic knee: patient assessment, treatment options and consent for surgery	Excluded	Review
C. C. Huang; H. H. Wang; K. C. Chen; K. J. Yang; L. Y. Chang; T. Y. Shiang; T. C. Lin	2021	Effects of a dynamic combined training on impulse response for middle-aged and elderly patients with osteoporosis and knee osteoarthritis: a randomized control trial	Excluded	Not related
A. Houston; D. T. P. Fong; A. N. Bennett; V. Walters; R. M. Barker-Davies	2021	Biomechanical differences between military patients with patellar tendinopathy and asymptomatic controls during single-leg squatting and gait – A statistical parametric mapping study	Excluded	Not related
P. M. Holm; K. K. Petersen; M. Wernbom; H. M. Schroder; L. Arendt-Nielsen; S. T. Skou	2021	Strength training in addition to neuromuscular exercise and education in individuals with knee osteoarthritis-the effects on pain and sensitization	Full-Text Screening
S. Holden; M. Matthews; M. S. Rathleff; J. Kasza; B. Vicenzino	2021	How Do Hip Exercises Improve Pain in Individuals With Patellofemoral Pain? Secondary Mediation Analysis of Strength and Psychological Factors as Mechanisms	Excluded	Not related
M. A. Holden; K. Button; N. J. Collins; Y. Henrotin; R. S. Hinman; J. B. Larsen; B. Metcalf; H. Master; S. T. Skou; L. M. Thoma; E. Wellsandt; Daniel K. White; K. Bennell; D. K. White	2021	Guidance for Implementing Best Practice Therapeutic Exercise for Patients With Knee and Hip Osteoarthritis: What Does the Current Evidence Base Tell Us?	Excluded	Review
E. Hohmann	2021	Editorial Commentary: More Clinical Trials Should Focus on Primary Prevention of Osteoarthritis: Disruptive Thinkers Are Required	Excluded	Comment
J. M. Guo; Y. Xiao; T. Y. Cai; J. H. Wang; B. L. Li; L. L. Huang; X. Mao; X. Q. Lai; Y. J. Zhu; Y. Q. Zhang; S. Q. Chen; Y. X. Su	2021	Chinese Medicine Involving Triple Rehabilitation Therapy for Knee Osteoarthritis in 696 Outpatients: A Multi-Center, Randomized Controlled Trial	Excluded	Not related
H. Greaves; P. Comfort; A. Liu; H. Lee; J. Richard	2021	How effective is an evidence-based exercise intervention in individuals with patellofemoral pain?	Excluded	Not related
B. Grantham; V. Korakakis; K. O'Sullivan	2021	Does blood flow restriction training enhance clinical outcomes in knee osteoarthritis: A Review	Excluded	Not related
N. Gogate; K. Satpute; T. Hall	2021	The effectiveness of mobilization with movement on pain, balance and function following acute and sub acute inversion ankle sprain – A randomized, placebo controlled trial	Excluded	Not related
J.-C. Giunta; B. Toschi; P. Moroney; Y. Tourné	2021	Assessment of Evertor Strength Following Inferior Extensor Retinaculum Flap Ligamentoplasty in Patients With Chronic Lateral Ankle Instability	Excluded	Not related
L. S. Gaspar; C. Sousa; A. R. Álvaro; C. Cavadas; A. F. Mendes	2021	Common risk factors and therapeutic targets in obstructive sleep apnea and osteoarthritis: An unexpectable link?	Excluded	Not related
D. Felson; G. Rabasa; S. R. Jafarzadeh; M. Nevitt; C. E. Lewis; N. Segal; D. K. White	2021	Factors associated with pain resolution in those with knee pain: the MOST study	Excluded	Not related
N. M. Elsotohy; Y. E. Salim; N. S. Nassif; A. F. Hanafy	2021	Cross-education effect of balance training program in patients with chronic ankle instability: A randomized controlled trial	Excluded	Not related
D. Drummer; K. Lavin; J. McAdam; R. Seay; D. Wiggins; I. Aban; G. Touliatos; S. Yang; C. Kelly; S. Schutzler; J. Singh; H. Siegel; E. Ghanem; Z. Jin; M. Craig; M. Kadakia; L. Barnes; A. Ferrando; S. L. Bridges Jr; M. Bamman	2021	Muscle Inflammation Susceptibility: A Potential Prognostic Factor For Optimal Post-surgical Rehabilitation	Excluded	Not related
F. Domínguez-Navarro; A. Silvestre-Muñoz; C. Igual-Camacho; B. Díaz-Díaz; J. V. Torrella; J. Rodrigo; A. Payá-Rubio; S. Roig-Casasús; J. M. Blasco	2021	A randomized controlled trial assessing the effects of preoperative strengthening plus balance training on balance and functional outcome up to 1 year following total knee replacement	Excluded	Not related
A. C. de Almeida; J. B. Aily; M. G. Pedroso; G. H. Gonçalves; C. M. Pastre; S. M. Mattiello	2021	Reductions of cardiovascular and metabolic risk factors after a 14-week periodized training model in patients with knee osteoarthritis: a randomized controlled trial	Excluded	Not related
C. Daste; Q. Kirren; J. Akoum; M.-M. Lefèvre-Colau; F. Rannou; C. Nguyen	2021	Physical activity for osteoarthritis: Efficiency and review of recommandations	Excluded	Review
M. S. Danazumi; S. U. Ibrahim; A. M. Yakasai; G. Dermody; B. Bello; B. Kaka	2021	A Comparison Between the Effect of Combined Chain Exercises Plus Kinesio Taping With Combined Chain Exercises Alone in Knee Osteoarthritis: A Randomized Clinical Trial	Full-Text Screening
M. V. da Silva Boitrago; N. N. de Mello; F. R. Barin; P. L. Júnior; J. H. de Souza Borges; M. Oliveira	2021	Effects of proprioceptive exercises and strengthening on pain and functionality for patellofemoral pain syndrome in women: A randomized controlled trial	Excluded	Not related
J.-S. Choe; S.-I. Bin; B.-S. Lee; J.-M. Kim; J.-H. Song; H.-K. Cho	2021	Patellar Fracture After Total Knee Arthroplasty With Retention: A Retrospective Analysis of 2954 Consecutive Cases	Excluded	Not related
S. L. Carder; W. G. Messamore; D. R. Scheffer; N. E. Giusti; J. P. Schroeppel; S. Mullen; B. G. Vopat	2021	Publicly Available Rehabilitation Protocols Designated for Meniscal Repairs Are Highly Variable	Excluded	Not related
J. Cao; C. Zhang; H. Huang; L. Yang; X. Duan	2021	Bone Marrow Edema Syndrome of the Foot Treated with Extracorporeal Shock Wave Therapy: A Retrospective Case Series	Excluded	Not related
Y. Cai; S. G. Leveille; J. M. Hausdorff; J. F. Bean; B. Manor; R. R. McLean; T. You	2021	Chronic Musculoskeletal Pain and Foot Reaction Time in Older Adults	Excluded	Not related
H. R. Bokaeian; F. Esfandiarpour; S. Zahednejad; H. K. Mohammadi; F. Farahmand	2021	Effects of an Exercise Therapy Targeting Knee Kinetics on Pain, Function, and Gait Kinetics in Patients With Knee Osteoarthritis: A Randomized Clinical Trial	Excluded	Not related
C. G. Boer; K. Hatzikotoulas; L. Southam; L. Stefánsdóttir; Y. Zhang; R. Coutinho de Almeida; T. T. Wu; J. Zheng; A. Hartley; M. Teder-Laving; A. H. Skogholt; C. Terao; E. Zengini; G. Alexiadis; A. Barysenka; G. Bjornsdottir; M. E. Gabrielsen; A. Gilly; T. Ingvarsson; M. B. Johnsen; H. Jonsson; M. Kloppenburg; A. Luetge; S. H. Lund; R. Mägi; M. Mangino; R. R. G. H. H. Nelissen; M. Shivakumar; J. …	2021	Deciphering osteoarthritis genetics across 826,690 individuals from 9 populations	Excluded	Not related
K. J. Bennett; S. C. Millar; F. Fraysse; J. B. Arnold; G. J. Atkins; L. B. Solomon; S. Martelli; D. Thewlis	2021	Postoperative lower limb joint kinematics following tibial plateau fracture: A 2-year longitudinal study	Excluded	Not related
A. T. Balachandran; A. D. Vigotsky; N. Quiles; L. B. Mokkink; M. A. Belio; J. M. Glenn	2021	Validity, reliability, and measurement error of a sit-to-stand power test in older adults: A pre-registered study	Excluded	Not related
H. F. Atkinson; T. B. Birmingham; C. A. Primeau; J. M. Schulz; C. T. Appleton; S. L. Pritchett; J. R. Giffin	2021	Association between changes in knee load and effusion-synovitis: evidence of mechano-inflammation in knee osteoarthritis using high tibial osteotomy as a model	Excluded	Not related
N. Arman; G. Tokgoz; H. Seyit; M. Karabulut	2021	The effects of core stabilization exercise program in obese people awaiting bariatric surgery: A randomized controlled study	Excluded	Not related
W. Ando; T. Sakai; W. Fukushima; A. Kaneuji; K. Ueshima; T. Yamasaki; T. Yamamoto; T. Nishii; J. Nakamura; Y. Sakamoto; T. Ichiseki; T. Kabata; Y. Kajino; K. Fukui; T. Seki; S. Mizokawa; M. Ishida; M. Saito; Y. Ohta; S. Hayashi; K. Fujiwara; Y. Kuroda; T. Okawa; N. Mashima; N. Kaku; G. Motomura; Y. Inaba; T. Jinno; T. Shishido; T. Tanaka; R. Takada; N. Sugano	2021	Japanese Orthopaedic Association 2019 Guidelines for osteonecrosis of the femoral head	Excluded	Not related
J. B. Aily; A. C. de Almeida; M. de Noronha; S. M. Mattiello	2021	Effects of a periodized circuit training protocol delivered by telerehabilitation compared to face-to-face method for knee osteoarthritis: a protocol for a non-inferiority randomized controlled trial	Excluded	Not related
A. I. Adhama; M. O. Akindele; A. A. Ibrahim	2021	Effects of variable frequencies of kinesthesia, balance and agility exercise program in adults with knee osteoarthritis: study protocol for a randomized controlled trial	Excluded	Not related
	2021	Abstracts of the MDS Virtual Congress 2021	Excluded	Not Article
	2021	Bone Research Society 2021 Abstracts	Excluded	Not Article
	2021	Paper Abstract	Excluded	Not Article
	2021	Abstract	Excluded	Not Article
	2021	2021 AAPM&R Annual Assembly Abstracts	Excluded	Not Article
	2021	Bone Research Society (BRS) and British Orthopaedic Research Society (BORS) Abstracts	Excluded	Not Article
	2021	Abstracts from the North American Neuromodulation Society’s 2021 Virtual Meeting, January 15–16, 2021	Excluded	Not Article
L. Zhou; C. K. Kwoh; D. Ran; E. L. Ashbeck; W. H. Lo-Ciganic	2020	Lack of evidence that beta blocker use reduces knee pain, areas of joint pain, or analgesic use among individuals with symptomatic knee osteoarthritis	Excluded	Not related
Z. Zhang; L. Huang; Y. Liu; L. Wang	2020	Effect of Tai Chi Training on Plantar Loads during Walking in Individuals with Knee Osteoarthritis	Excluded	Not related
V. Yuenyongviwat; S. Duangmanee; K. Iamthanaporn; P. Tuntarattanapong; T. Hongnaparak	2020	Effect of hip abductor strengthening exercises in knee osteoarthritis: a randomized controlled trial	Excluded	Not related
Y.-L. You; C.-J. Lin; H.-F. Chieh; Y.-J. Tsai; S.-Y. Lee; C.-F. Lin; Y.-C. Hsu; L.-C. Kuo; F.-C. Su	2020	Comparison of knee biomechanical characteristics during exercise between pinnacle and step trainers	Excluded	Not related
X. Xu; L. Xie; H. Liu; Y. Hu	2020	Transdermal buprenorphine patch versus oral celecoxib for pain management after total knee arthroplasty: An open- label, randomized controlled trial	Excluded	Not related
L. R. Watkins; R. A. Chavez; R. Landry; M. Fry; S. M. Green-Fulgham; J. D. Coulson; S. D. Collins; D. K. Glover; J. Rieger; J. R. Forsayeth	2020	Targeted interleukin-10 plasmid DNA therapy in the treatment of osteoarthritis: Toxicology and pain efficacy assessments	Excluded	Not related
K. R. Vincent; H. K. Vincent	2020	Concentric and Eccentric Resistance Training Comparison on Physical Function and Functional Pain Outcomes in Knee Osteoarthritis: A Randomized Controlled Trial	Excluded	Not related
M. F. Vidmar; B. M. Baroni; A. F. Michelin; M. Mezzomo; R. Lugokenski; G. L. Pimentel; M. F. Silva	2020	Isokinetic eccentric training is more effective than constant load eccentric training for quadriceps rehabilitation following anterior cruciate ligament reconstruction: a randomized controlled trial	Excluded	Not related
S. Van Onsem; M. Verstraete; W. Van Eenoo; C. Van Der Straeten; J. Victor	2020	Are TKA Kinematics During Closed Kinetic Chain Exercises Associated with Patient-reported Outcomes? A Preliminary Analysis	Excluded	Not related
M. C. M. van Doormaal; G. A. Meerhoff; T. P. M. Vliet Vlieland; W. F. Peter	2020	A clinical practice guideline for physical therapy in patients with hip or knee osteoarthritis	Excluded	Guideline
C. H. M. van den Ende; M. J. M. Minten; M. M. Leseman-Hoogenboom; F. H. J. van den Hoogen; A. A. den Broeder; E. A. M. Mahler; P. M. P. Poortmans	2020	Long-term efficacy of low-dose radiation therapy on symptoms in patients with knee and hand osteoarthritis: follow-up results of two parallel randomised, sham-controlled trials	Excluded	Not related
A. Uysal; M. T. Yildizgoren; H. Guler; A. D. Turhanoglu	2020	Effects of radial extracorporeal shock wave therapy on clinical variables and isokinetic performance in patients with knee osteoarthritis: a prospective, randomized, single-blind and controlled trial	Excluded	Not related
M. N. Turner; D. O. Hernandez; W. Cade; C. P. Emerson; J. M. Reynolds; T. M. Best	2020	The Role of Resistance Training Dosing on Pain and Physical Function in Individuals With Knee Osteoarthritis: A Systematic Review	Excluded	Review
Y. Tsukada; H. Matsuse; N. Shinozaki; Y. Takano; T. Nago; N. Shiba	2020	Combined Application of Electrically Stimulated Antagonist Muscle Contraction and Volitional Muscle Contraction Prevents Muscle Strength Weakness and Promotes Physical Function Recovery After Total Knee Arthroplasty: A Randomized Controlled Trial	Excluded	Not related
A. R. Thompson; Z. Christopherson; L. M. Marshall; H. L. Carlson; N. L. Carlson	2020	A Pilot Randomized Controlled Trial for Aerobic and Strengthening Exercises on Physical Function and Pain for Hip Osteoarthritis	Excluded	Not related
K. R. Teja; P. Apparao; G. Swamy; P. Chaturvedhi; R. G. Mounika	2020	Effectiveness of Neuromuscular and Functional Task Training in Subjects with Osteoarthritis of Knee: A Comparative Study	Full-Text Screening
V. Teissier; R. Leclercq; S. Schiano-Lomoriello; R. Nizard; H. Portier	2020	Does eccentric-concentric resistance training improve early functional outcomes compared to concentric resistance training after total knee arthroplasty?	Excluded	Not related
R. Tanaka; T. Hayashizaki; R. Taniguchi; J. Kobayashi; T. Umehara	2020	Effect of an intensive functional rehabilitation program on the recovery of activities of daily living after total knee arthroplasty: A multicenter, randomized, controlled trial	Excluded	Not related
S. J. Song; H. W. Lee; D. K. Bae; C. H. Park	2020	High Incidence of Tibial Component Loosening After Total Knee Arthroplasty Using Ceramic Titanium-Nitride-Coated Mobile Bearing Prosthesis in Moderate to Severe Varus Deformity: A Matched-Pair Study Between Ceramic-Coated Mobile Bearing and Fixed Bearing Prostheses	Excluded	Not related
B. Skoffer; T. Maribo; I. Mechlenburg; C. G. Korsgaard; K. Søballe; U. Dalgas	2020	Efficacy of preoperative progressive resistance training in patients undergoing total knee arthroplasty: 12-month follow-up data from a randomized controlled trial	Excluded	Not related
S. Sajadi; M. Karimi; B. Forogh; G. R. Raissi; F. Zarnegar; T. Ahadi	2020	Randomized clinical trial comparing of transcranial direct current stimulation (tDCS) and transcutaneous electrical nerve stimulation (TENS) in knee osteoarthritis	Excluded	Not related
A. Sadruddin Pidani; S. Sabzwari; K. Ahmad; A. Mohammed; S. Noordin	2020	Effectiveness of home-based rehabilitation program in minimizing disability and secondary falls after a hip fracture: Protocol for a randomized controlled trial	Excluded	Not related
R. Ruangthai; J. Phoemsapthawee; N. Makaje; P. Phimphaphorn	2020	Comparative effects of water- and land-based combined exercise training in hypertensive older adults	Excluded	Not related
C. Romero-Morales; P. J. Martín-Llantino; C. Calvo-Lobo; M. San Antolín-Gil; D. López-López; M. B.-d. Pedro; D. R. Sanz	2020	Vibration increases multifidus cross-sectional area versus cryotherapy added to chronic non-insertional Achilles tendinopathy eccentric exercise	Excluded	Not related
P. A. Richey; K. C. Johnson; R. H. Neiberg; J. L. Bahnson; K. Singhal; M. Coday; F. Thomas; C. E. Lewis; W. M. Mihalko	2020	Association of the Intensive Lifestyle Intervention With Total Knee Replacement in the Look AHEAD (Action for Health in Diabetes) Clinical Trial	Excluded	Not related
S. Rewald; A. F. T. Lenssen; P. J. Emans; R. A. de Bie; G. van Breukelen; I. Mesters	2020	Aquatic Cycling Improves Knee Pain and Physical Functioning in Patients With Knee Osteoarthritis: A Randomized Controlled Trial	Excluded	Not related
M. S. Rathleff; L. Winiarski; K. Krommes; T. Graven-Nielsen; P. Hölmich; J. L. Olesen; S. Holden; K. Thorborg	2020	Activity Modification and Knee Strengthening for Osgood-Schlatter Disease: A Prospective Cohort Study	Excluded	Not related
A. Ram; J. Booth; J. Thom; M. D. Jones	2020	Exercise and education for knee osteoarthritis-What are accredited exercise physiologists providing?	Excluded	Not related
Y. V. Raghava Neelapala; M. Bhagat; P. Shah	2020	Hip Muscle Strengthening for Knee Osteoarthritis: A Systematic Review of Literature	Excluded	Review
M. T. Rafiq; M. S. A. Hamid; E. Hafiz	2020	NON-PHARMACOLOGICAL INTERVENTIONS FOR TREATING SYMPTOMS OF KNEE OSTEOARTHRITIS IN OVERWEIGHT OR OBESE PATIENTS; A REVIEW	Excluded	Review
D. Pinkaew; K. Kiattisin; K. Wonglangka; P. Awoot	2020	Phonophoresis of Phyllanthus amarus nanoparticle gel improves functional capacity in individuals with knee osteoarthritis: A randomized controlled trial	Excluded	Not related
B. D. Perez-Huerta; B. Díaz-Pulido; D. Pecos-Martin; D. Beckwee; E. Lluch-Girbes; R. Fernandez-Matias; M. J. B. Rubio; T. Gallego-Izquierdo	2020	Effectiveness of a Program Combining Strengthening, Stretching, and Aerobic Training Exercises in a Standing versus a Sitting Position in Overweight Subjects with Knee Osteoarthritis: A Randomized Controlled Trial	Excluded	Not related
J. Peeler; J. Leiter; P. MacDonald	2020	Effect of Body Weight-Supported Exercise on Symptoms of Knee Osteoarthritis: A Follow-up Investigation	Excluded	Not related
M. J. Parkes; R. K. Jones; S. C. Carter; A. Liu; M. J. Callaghan; D. T. Felson	2020	Change in pain and its relation to change in activity in osteoarthritis	Excluded	Not related
D. N. Pamukoff; M. N. Vakula; S. C. Holmes; E. J. Shumski; S. A. Garcia	2020	Body mass index moderates the association between gait kinetics, body composition, and femoral knee cartilage characteristics	Excluded	Not related
W. M. Oo; J. M. Linklater; K. L. Bennell; S. Yu; K. Fu; X. Wang; V. Duong; D. J. Hunter	2020	Superb Microvascular Imaging in Low-Grade Inflammation of Knee Osteoarthritis Compared With Power Doppler: Clinical, Radiographic and MRI Relationship	Excluded	Not related
M. Nelson; M. Bourke; K. Crossley; T. Russell	2020	Telerehabilitation is non-inferior to usual care following total hip replacement — a randomized controlled non-inferiority trial	Excluded	Not related
M. Munukka; B. Waller; A. Häkkinen; M. T. Nieminen; E. Lammentausta; U. M. Kujala; J. Paloneva; H. Kautiainen; I. Kiviranta; A. Heinonen	2020	Effects of progressive aquatic resistance training on symptoms and quality of life in women with knee osteoarthritis: A secondary analysis	Excluded	Not related
I. P. Munugoda; D. P. Beavers; W. Wirth; D. A. Aitken; R. F. Loeser; G. D. Miller; M. Lyles; J. J. Carr; A. Guermazi; D. J. Hunter; S. P. Messier; F. Eckstein	2020	The effect of weight loss on the progression of meniscal extrusion and size in knee osteoarthritis: a post-hoc analysis of the Intensive Diet and Exercise for Arthritis (IDEA) trial	Excluded	Not related
A. Mündermann; W. Vach; G. Pagenster; C. Egloff; C. Nüesch	2020	Assessing in vivo articular cartilage mechanosensitivity as outcome of high tibial osteotomy in patients with medial compartment osteoarthritis: Experimental protocol	Excluded	Not related
G. A. E. Mostafa; A. S. Al-Dosseri; A. A. Al-Badr	2020	Chapter Seven - Piroxicam	Excluded	Not Article
H. E. Moore; W. L. Corning; M. van der Esch; L. D. Roorda; J. Dekker; J. Groot; M. H. Wijbenga; W. F. Lems; M. van der Leeden	2020	Evaluation of treatment outcome using the Patient Specific Functional Scale in knee osteoarthritis patients undergoing multidisciplinary rehabilitation	Excluded	Not related
T. Mochizuki; K. Ikari; K. Yano; K. Okazaki	2020	Comparison of patient-reported outcomes of treatment with low- and intermediate molecular weight hyaluronic acid in Japanese patients with symptomatic knee osteoarthritis: A prospective, randomized, single-blind trial	Excluded	Not related
S. C. Millar; K. Bennett; F. Fraysse; J. B. Arnold; L. B. Solomon; D. Thewlis	2020	Longitudinal changes in lower limb joint loading up to two years following tibial plateau fracture	Excluded	Not related
M. Y. Mahgoub; A. T. Abou Ghanima; M. N. Elmohamady; S. A. Basset	2020	Age-Related Macular Degeneration in Primary Osteoarthritis Egyptian Patients	Excluded	Not related
N. Maffulli; R. Aicale; A. D'Addona; D. A. Young; D. F. Kader; F. Oliva	2020	Combined medial patellofemoral and patellotibial reconstruction with soft tissue fixation in recurrent patellar dislocation	Excluded	Not related
A.-M. Liphardt; S. H. Windahl; E. Sehic; N. Hannemann; K. L. Gustafsson; A. Bozec; G. Schett; C. Engdahl	2020	Changes in mechanical loading affect arthritis-induced bone loss in mice	Excluded	Not related
C. D. Liao; J. Y. Tsauo; Y. S. Chiu; J. W. Ku; S. W. Huang; T. H. Liou	2020	Effects of Elastic Resistance Exercise After Total Knee Replacement on Muscle Mass and Physical Function in Elderly Women With Osteoarthritis: A Randomized Controlled Trial	Excluded	Not related
C.-D. Liao; Y.-S. Chiu; J.-W. Ku; S.-W. Huang; T.-H. Liou	2020	Effects of Elastic Resistance Exercise on Postoperative Outcomes Linked to the ICF Core Sets for Osteoarthritis after Total Knee Replacement in Overweight and Obese Older Women with Sarcopenia Risk: A Randomized Controlled Trial	Excluded	Not related
C.-D. Liao; H.-C. Chen; Y.-C. Kuo; J.-Y. Tsauo; S.-W. Huang; T.-H. Liou	2020	Effects of Muscle Strength Training on Muscle Mass Gain and Hypertrophy in Older Adults With Osteoarthritis: A Review	Excluded	Review
D. Li; M. Alqwbani; Q. Wang; R. Liao; J. Yang; P. Kang	2020	Efficacy of Adductor Canal Block Combined With Additional Analgesic Methods for Postoperative Analgesia in Total Knee Arthroplasty: A Prospective, Double-Blind, Randomized Controlled Study	Excluded	Not related
A. Letafatkar; P. Rabiei; M. Afshari	2020	Effect of neuromuscular training augmented with knee valgus control instructions on lower limb biomechanics of male runners	Excluded	Not related
A. Letafatkar; M. Hatefi; F. Babakhani; H. Abbaszadeh Ghanati; B. Wallace	2020	The influence of hip rotations on muscle activity during unilateral weight-bearing exercises in individuals with and without genu varum: A cross-sectional study	Excluded	Not related
S. León-Ballesteros; R. Espinosa-Morales; P. Clark-Peralta; A. G. Gómez-Pineda; J. H. Guadarrama-Becerril	2020	Kinesiotape and quadriceps strengthening with elastic band in women with knee osteoarthritis and overweight or obesity. A randomized clinical trial	Excluded	Not related
A. Ledingham; E. S. Cohn; K. R. Baker; J. J. Keysor	2020	Exercise adherence: beliefs of adults with knee osteoarthritis over 2 years	Excluded	Not related
I. Krauss; T. Hein; B. Steinhilber; P. Janßen	2020	A 12-week exercise program for patients with hip osteoarthritis has no influence on gait parameters: A secondary analysis of a randomized controlled trial	Excluded	Not related
D. Kotzamitelos; V. Bhalaik; M. Kent; M. Smith; I. Guisasola; R. Parmar; P. Brownson	2020	Management of elbow (ulnohumeral) arthritis in the young active patient	Excluded	Not related
K.-i. Koo; C. H. Hwang	2020	Five-day rehabilitation of patients undergoing total knee arthroplasty using an end-effector gait robot as a neuromodulation blending tool for deafferentation, weight offloading and stereotyped movement: Interim analysis	Excluded	Not related
J. Knoop; M. van der Leeden; M. van der Esch; M. de Rooij; W. F. Peter; K. L. Bennell; M. P. M. Steultjens; A. Hakkinen; L. D. Roorda; W. F. Lems; J. Dekker	2020	Is a model of stratified exercise therapy by physical therapists in primary care feasible in patients with knee osteoarthritis? : a mixed methods study	Excluded	Not related
J. Knoop; J. Dekker; M. van der Leeden; M. de Rooij; W. F. H. Peter; L. van Bodegom-Vos; J. M. van Dongen; N. Lopuhäa; K. L. Bennell; W. F. Lems; M. van der Esch; T. P. M. Vliet Vlieland; R. W. J. G. Ostelo	2020	Stratified exercise therapy compared with usual care by physical therapists in patients with knee osteoarthritis: A randomized controlled trial protocol (OCTOPuS study)	Excluded	Not related
S. Kilinc; Derya D. Kabayel; F. Ozdemir	2020	Comparison of the effectiveness of isokinetic exercise vs isometric exercise performed at different angles in patients with knee osteoarthritis	Excluded	Non-English language
T. Kamo; S. Kurose; H. Ohno; M. Murata; T. Saito; Y. Kimura	2020	Association of epigenetics of the PDK4 gene in skeletal muscle and peripheral blood with exercise therapy following artificial knee arthroplasty	Excluded	Not related
K. Kalo; D. Niederer; R. Sus; K. Sohrabi; W. Banzer; V. Groß; L. Vogt	2020	The detection of knee joint sounds at defined loads by means of vibroarthrography	Excluded	Not related
S. L. Jørgensen; M. B. Bohn; P. Aagaard; I. Mechlenburg	2020	Efficacy of low-load blood flow restricted resistance EXercise in patients with Knee osteoarthritis scheduled for total knee replacement (EXKnee): protocol for a multicentre randomised controlled trial	Excluded	Not related
A. John Prabhakar; A. M. Joshua; S. Prabhu; Y. Dattakumar Kamat	2020	Effectiveness of proprioceptive training versus conventional exercises on postural sway in patients with early knee osteoarthritis – A randomized controlled trial protocol	Excluded	Not related
Y. Ishibashi; N. Adachi; H. Koga; E. Kondo; R. Kuroda; T. Mae; Y. Uchio	2020	Japanese Orthopaedic Association (JOA) clinical practice guidelines on the management of anterior cruciate ligament injury – Secondary publication	Excluded	Not related
H. Iijima; A. Yorozu; Y. Suzuki; R. Eguchi; T. Aoyama; M. Takahashi	2020	Hip abductor muscle weakness and slowed turning motion in people with knee osteoarthritis	Excluded	Not related
E. Ieong; T. Keith; A. H. N. Robinson	2020	Osteoarthritis of the ankle	Excluded	Not related
R. S. Husted; C. Juhl; A. Troelsen; K. Thorborg; T. Kallemose; M. S. Rathleff; T. Bandholm	2020	The relationship between prescribed pre-operative knee-extensor exercise dosage and effect on knee-extensor strength prior to and following total knee arthroplasty: a systematic review and meta-regression analysis of randomized controlled trials	Excluded	Not related
J. L. Huizinga; N. Shah; S. E. Smith; A. Notino; M. A. Kluczynski; K. Jordan; L. J. Bisson; A. F. Chen; F. Selzer; E. Losina; J. N. Katz	2020	Prevalence of Undiagnosed Subchondral Insufficiency Fractures of the Knee in Middle Age Adults with Knee Pain and Suspected Meniscal Tear	Excluded	Not related
A. Holsgaard-Larsen; A. Hermann; B. Zerahn; S. Mejdahl; S. Overgaard	2020	Effects of progressive resistance training prior to total HIP arthroplasty - a secondary analysis of a randomized controlled trial	Excluded	Not related
P. M. Holm; H. M. Schrøder; M. Wernbom; S. T. Skou	2020	Low-dose strength training in addition to neuromuscular exercise and education in patients with knee osteoarthritis in secondary care - a randomized controlled trial	Excluded	Not related
R. S. Hinman; A. J. Kimp; P. K. Campbell; T. Russell; N. E. Foster; J. Kasza; A. Harris; K. L. Bennell	2020	Technology versus tradition: a non-inferiority trial comparing video to face-to-face consultations with a physiotherapist for people with knee osteoarthritis. Protocol for the PEAK randomised controlled trial	Excluded	Not related
M. Hall; F. Dobson; M. Plinsinga; C. Mailloux; S. Starkey; E. Smits; P. Hodges; B. Vicenzino; S. M. Schabrun; H. Masse-Alarie	2020	Effect of exercise on pain processing and motor output in people with knee osteoarthritis: a Review	Excluded	Review
A. Graffos; M. Mohtajeb; M. Mony; J.-F. Esculier; J. Cibere; D. R. Wilson; C. Zhang; S. Zakani; M. A. Hunt	2020	Biomechanics during cross-body lunging in individuals with and without painful cam and/or pincer morphology	Excluded	Not related
M. G. Gomes; A. F. Primo; L. L. J. R. De Jesus; V. C. Dionisio	2020	Short-term Effects of Mulligan's Mobilization With Movement on Pain, Function, and Emotional Aspects in Individuals With Knee Osteoarthritis: A Prospective Case Series	Excluded	Not related
R. Gilat; E. D. Haunschild; D. M. Knapik; B. J. Cole	2020	Single-Stage Minced Autologous Cartilage Restoration Procedures	Excluded	Not related
J. Gallo; E. Kriegova; M. Kudelka; J. Lostak; M. Radvansky	2020	Gender Differences in Contribution of Smoking, Low Physical Activity, and High BMI to Increased Risk of Early Reoperation After TKA	Excluded	Not related
S.-M. Feng; N. Maffulli; F. Oliva; A.-G. Wang; Q.-Q. Sun	2020	Arthroscopic Remnant-Preserving Anterior Talofibular Ligament Reconstruction does not Improve Mid-term Function in Chronic Ankle Instability	Excluded	Not related
M. Ellegaard; T. Bieler; N. Beyer; M. Kjaer; N. R. Jørgensen	2020	The effect of 4 months exercise training on systemic biomarkers of cartilage and bone turnover in hip osteoarthritis patients	Excluded	Not related
J. Durst; I. Roesel; G. Sudeck; K. Sassenberg; I. Krauss	2020	Effectiveness of Human Versus Computer-Based Instructions for Exercise on Physical Activity-Related Health Competence in Patients with Hip Osteoarthritis: Randomized Noninferiority Crossover Trial	Excluded	Not related
K. Do; J. Yim	2020	Effects of Muscle Strengthening around the Hip on Pain, Physical Function, and Gait in Elderly Patients with Total Knee Arthroplasty: A Randomized Controlled Trial	Excluded	Not related
G. DeJong; C. J. Hsieh; M. T. Vita; A. Zeymo; H. R. Boucher; S. C. Thakkar	2020	Innovative Devices Did Not Provide Superior Total Knee Arthroplasty Outcomes in Post-Operative Rehabilitation: Results From a Four-Arm Randomized Clinical Trial	Excluded	Not related
A. C. de Almeida; J. B. Aily; M. G. Pedroso; G. H. Gonçalves; J. de Carvalho Felinto; R. J. Ferrari; C. M. Pastre; S. M. Mattiello	2020	A periodized training attenuates thigh intermuscular fat and improves muscle quality in patients with knee osteoarthritis: results from a randomized controlled trial	Excluded	Not related
L. Dang; J. Zhu; Z. Liu; X. Liu; L. Jiang; F. Wei; C. Song	2020	A new approach to the treatment of spinal instability: Fusion or structural reinforcement without surgery?	Excluded	Not related
M. R. da Silva; G. Waclawovsky; L. Perin; I. Camboim; B. Eibel; A. M. Lehnen	2020	Effects of high-intensity interval training on endothelial function, lipid profile, body composition and physical fitness in normal-weight and overweight-obese adolescents: A clinical trial	Excluded	Not related
I. Cuyul-Vásquez; A. Leiva-Sepúlveda; O. Catalán-Medalla; F. Araya-Quintanilla; H. Gutiérrez-Espinoza	2020	The addition of blood flow restriction to resistance exercise in individuals with knee pain: a Review	Excluded	Not related
A. P. Costa; V. Cunha Teixeira; M. Pereira; P. Mota Ferreira; P. A. Kuplich; M. B. Dohnert; J. F. da Silva Guths; R. Boff Daitx	2020	Associated Strengthening Exercises to Undenatured Oral Type II Collagen (UC-II). A Randomized Study in Patients Affected by Knee Osteoarthritis	Full-Text Screening
E. Cha; K.-I. Jung; W.-K. Yoo; D. E. Shin; S. H. Ohn	2020	Non-Powered automatic velocity-controlled wheeled walker improves gait and satisfaction in patients with hip fracture when walking downhill: A cross-over study	Excluded	Not related
T. M. Campbell; G. Trudel	2020	Knee Flexion Contracture Associated With a Contracture and Worse Function of the Contralateral Knee: Data From the Osteoarthritis Initiative	Excluded	Not related
P. Cameron; T. Voller; J. Phadnis	2020	Articular defects and their management	Excluded	Not related
L. Busija; I. N. Ackerman; R. Haas; J. Wallis; S. Nolte; S. Bentley; D. Miura; M. Hawkins; R. Buchbinder	2020	Adult Measures of General Health and Health-Related Quality of Life	Excluded	Not related
A. R. Budarick; B. E. MacKeil; S. Fitzgerald; C. D. Cowper-Smith	2020	Design Evaluation of a Novel Multicompartment Unloader Knee Brace	Excluded	Not related
C. Brenneis; S. Menges; A. Westhof; S. Lindemann; C. S. Thudium; K. Kleinschmidt-Doerr	2020	Colony housing promotes structural and functional changes during surgically induced osteoarthritis in rats	Excluded	Not related
S. Bozkurt; Ç. ÖZer; D. Kuzay; P. DemİR; J. Meray	2020	The Effect of a Single Session of Eccentric Exercise on Proprioception and Oxidative Stress in Knee Osteoarthritis: A Preliminary Study	Excluded	Not related
R. L. Bowers; W. D. Troyer; R. A. Mason; K. R. Mautner	2020	Biologics	Excluded	Not related
J. J. Bjerre-Bastos; H. B. Nielsen; J. R. Andersen; Y. He; M. Karsdal; A.-C. Bay-Jensen; M. Boesen; A. L. Mackey; A. R. Bihlet	2020	Evaluation of serum ARGS neoepitope as an osteoarthritis biomarker using a standardized model for exercise-induced cartilage extra cellular matrix turnover	Excluded	Not related
J. J. Bjerre-Bastos; M. A. Karsdal; M. Boesen; H. Bliddal; A.-C. Bay-Jensen; J. R. Andersen; A. R. Bihlet	2020	The acute and long-term impact of physical activity on biochemical markers and MRI measures in osteoarthritis—Perspectives for clinical osteoarthritis research	Excluded	Not related
A. R. Bihlet; I. Byrjalsen; L. S. Simon; D. Carrara; L. Delpy; C. Derne	2020	A novel diclofenac gel (AMZ001) applied once or twice daily in subjects with painful knee osteoarthritis: A randomized, placebo-controlled clinical trial	Excluded	Not related
S. Bhatia; H. Karvannan; V. Prem	2020	The effect of bio psychosocial model of rehabilitation on pain and quality of life after total knee replacement: A randomized controlled trial	Excluded	Not related
M. Bhagat; Y. V. R. Neelapala; R. Gangavelli	2020	Immediate effects of Mulligan's techniques on pain and functional mobility in individuals with knee osteoarthritis: A randomized control trial	Excluded	Not related
B. Berg; E. M. Roos; M. Englund; N. J. Kise; A. Tiulpin; S. Saarakkala; L. Engebretsen; C. N. Eftang; I. Holm; M. A. Risberg	2020	Development of osteoarthritis in patients with degenerative meniscal tears treated with exercise therapy or surgery: a randomized controlled trial	Excluded	Not related
M. A. Bent; N. C. Stork; B. A. Nemeth	2020	The diagnosis and management of common childhood orthopedic disorders: An update	Excluded	Not related
K. L. Bennell; R. K. Nelligan; A. J. Kimp; S. Schwartz; J. Kasza; T. V. Wrigley; B. Metcalf; P. W. Hodges; R. S. Hinman; K. L. Bennell; R. K. Nelligan; A. J. Kimp; S. Schwartz; J. Kasza; T. V. Wrigley; B. Metcalf; P. W. Hodges; R. S. Hinman	2020	What type of exercise is most effective for people with knee osteoarthritis and co-morbid obesity?: The TARGET randomized controlled trial	Full-Text Screening
K. L. Bennell; C. Keating; B. J. Lawford; A. J. Kimp; T. Egerton; C. Brown; J. Kasza; L. Spiers; J. Proietto; P. Sumithran; J. G. Quicke; R. S. Hinman; A. Harris; A. M. Briggs; C. Page; P. F. Choong; M. M. Dowsey; F. Keefe; C. Rini; B. M. s. t. Better Knee	2020	Better Knee, Better Me™: effectiveness of two scalable health care interventions supporting self-management for knee osteoarthritis - protocol for a randomized controlled trial	Excluded	Not related
K. Baker; M. P. LaValley; C. Brown; D. T. Felson; A. Ledingham; J. J. Keysor	2020	Efficacy of Computer-Based Telephone Counseling on Long-Term Adherence to Strength Training in Elderly Patients With Knee Osteoarthritis: A Randomized Trial	Excluded	Not related
M. J. Bade; J. C. Christensen; J. A. Zeni; C. L. Christiansen; M. R. Dayton; J. E. Forster; V. A. Cheuy; J. E. Stevens-Lapsley	2020	Movement pattern biofeedback training after total knee arthroplasty: Randomized clinical trial protocol	Excluded	Not related
S. Assar; F. Gandomi; M. Mozafari; F. Sohaili	2020	The effect of Total resistance exercise vs. aquatic training on self-reported knee instability, pain, and stiffness in women with knee osteoarthritis: a randomized controlled trial	Excluded	Not related
L. S. Arrebola; R. Teixeira de Carvalho; P. Y. Lam Wun; P. Rizzi de Oliveira; J. Firmo dos Santos; V. G. Coutinho de Oliveira; C. E. Pinfildi	2020	Investigation of different application techniques for Kinesio Taping® with an accompanying exercise protocol for improvement of pain and functionality in patients with patellofemoral pain syndrome: A pilot study	Excluded	Not related
P. P. Alfredo; W. S. Junior; R. A. Casarotto	2020	Efficacy of continuous and pulsed therapeutic ultrasound combined with exercises for knee osteoarthritis: a randomized controlled trial	Excluded	Not related
F. M. Alfieri; A. R. S. Lima; M. M. H. d. A. d. O. Salgueiro; E. A. d. Andrade; L. R. Battistella; N. C. d. O. V. E. Silva	2020	Efficacy of an exercise program combined with lifestyle education in patients with knee osteoarthritis	Excluded	Not related
Y. H. Ahn; O. K. Ham	2020	Evaluation of the Interaction Model of Client Health Behavior-based multifaceted intervention on patient activation and osteoarthritis symptoms	Excluded	Not related
	2020	Paper Abstract	Excluded	Not Article
	2020	2020 Annual Meeting of the American Society for Bone and Mineral Research Virtual Event September 11–15, 2020	Excluded	Not Article
	2020	Expression of Concern: Abstracts	Excluded	Not Article
	2020	2020 AAPM&R Annual Assembly Abstracts	Excluded	Not Article
Z. Zhong; B. Liu; G. Liu; J. Chen; Y. Li; J. Chen; X. Liu; Y. Hu	2019	A Randomized Controlled Trial on the Effects of Low-Dose Extracorporeal Shockwave Therapy in Patients With Knee Osteoarthritis	Excluded	Not related
T. W. L. Wong	2019	Feasibility and preliminary efficacy of Ai Chi aquatic exercise training in Hong Kong's older adults with risk of falling: Design and methodology of a randomized controlled trial	Excluded	Not related
S. White-Lewis; R. Johnson; S. Ye; C. Russell	2019	An equine-assisted therapy intervention to improve pain, range of motion, and quality of life in adults and older adults with arthritis: A randomized controlled trial	Excluded	Not related
K. Westad; F. Tjoestolvsen; C. Hebron	2019	The effectiveness of Mulligan's mobilisation with movement (MWM) on peripheral joints in musculoskeletal (MSK) conditions: A systematic review	Excluded	Not related
T. B. Voigt; T. W. Tourville; M. J. Falcone; J. R. Slauterbeck; B. D. Beynnon; M. J. Toth	2019	Resistance training-induced gains in knee extensor strength are related to increased neural cell adhesion molecule expression in older adults with knee osteoarthritis	Excluded	Not related
K. R. Vincent; T. Vasilopoulos; C. Montero; H. K. Vincent	2019	Eccentric and Concentric Resistance Exercise Comparison for Knee Osteoarthritis	Excluded	Not related
S. Thiengwittayaporn; K. Srungboonmee; B. Chiamtrakool	2019	Resurfacing in a Posterior-Stabilized Total Knee Arthroplasty Reduces Patellar Crepitus Complication: A Randomized, Controlled Trial	Excluded	Not related
N. Tangadulrat; P. Wattanapisitkul; T. Kaewmanee; S. Isaramalai; K. Hounsri; V. Yuenyongviwat; C. Kongkamol	2019	Participatory Ergonomic Approach Impacted on Functions in Knee Osteoarthritis: Clustered Randomized Controlled Trial	Excluded	Not related
A. P. Simão; V. A. Mendonça; N. C. P. Avelar; S. F. da Fonseca; J. M. Santos; A. C. C. de Oliveira; R. Tossige-Gomes; V. G. C. Ribeiro; C. D. C. Neves; C. H. Balthazar; H. R. Leite; P. H. S. Figueiredo; M. Bernardo-Filho; A. C. R. Lacerda	2019	Whole Body Vibration Training on Muscle Strength and Brain-Derived Neurotrophic Factor Levels in Elderly Woman With Knee Osteoarthritis: A Randomized Clinical Trial Study	Full-Text Screening
K. Shimoura; H. Iijima; Y. Suzuki; T. Aoyama	2019	Immediate Effects of Transcutaneous Electrical Nerve Stimulation on Pain and Physical Performance in Individuals With Preradiographic Knee Osteoarthritis: A Randomized Controlled Trial	Excluded	Not related
A. Searle; M. J. Spink; C. Oldmeadow; S. Chiu; V. H. Chuter	2019	Calf muscle stretching is ineffective in increasing ankle range of motion or reducing plantar pressures in people with diabetes and ankle equinus: A randomised controlled trial	Excluded	Not related
M. B. Schache; J. A. McClelland; K. E. Webster	2019	Incorporating hip abductor strengthening exercises into a rehabilitation program did not improve outcomes in people following total knee arthroplasty: a randomised trial	Excluded	Not related
V. Sansone; E. Maiorano; V. Pascale; P. Romeo	2019	Bone marrow lesions of the knee: longitudinal correlation between lesion size changes and pain before and after conservative treatment by extracorporeal shockwave therapy	Excluded	Not related
M. T. Sanchez-Santos; A. Judge; M. Gulati; T. D. Spector; D. J. Hart; J. L. Newton; N. K. Arden; S. Kluzek	2019	Association of metabolic syndrome with knee and hand osteoarthritis: A community-based study of women	Excluded	Not related
N. Sajadi; R. Bagheri; A. Amiri; N. Maroufi; A. Shadmehr; M. Pourahmadi	2019	Effects of Different Frequencies of Whole Body Vibration on Repositioning Error in Patients With Chronic Low Back Pain in Different Angles of Lumbar Flexion	Excluded	Not related
M. Said Ahmed; E. Boles Saweeres; N. Abdelkader; S. Abdelmajeed; A. Fares	2019	Improved pain and function in knee osteoarthritis with dexamethasone phonophoresis: A randomized controlled trial	Excluded	Not related
J. K. Rush; J. M. Smith; S. E. Carstensen; E. A. Arendt; D. R. Diduch	2019	Trochleoplasty: Groove-Deepening and Entrance Grooveplasty	Excluded	Not related
J. Runhaar; D. P. Beavers; G. D. Miller; B. J. Nicklas; R. F. Loeser; S. Bierma-Zeinstra; S. P. Messier	2019	Inflammatory cytokines mediate the effects of diet and exercise on pain and function in knee osteoarthritis independent of BMI	Excluded	Not related
C. Richez; J. Morel; D. Cornec; C. DaÏEn; P. Goupille; E. Lazaro; T. LequerrÉ; G. Nocturne; V. de LÉDinghen; B. Le Goff; V. Pourcher; C. Prati; R. Seror; A. Tournadre; M.-E. Truchetet; J. Sibilia; T. Pham	2019	Practical management of patients on Janus kinase inhibitor (JAKi) therapy: Practical fact sheets drawn up by the Rheumatism and Inflammation Club (CRI), a group endorsed by the French Society for Rheumatology (SFR)	Excluded	Not related
S. A. Rashid; J. A. Moiz; S. Sharma; S. Raza; S. M. Rashid; M. E. Hussain	2019	Comparisons of Neuromuscular Training Versus Quadriceps Training on Gait and WOMAC Index in Patients With Knee Osteoarthritis and Varus Malalignment	Excluded	Not related
J. Q. Qiu; S. R. Liu; Q. L. Lin; M. J. Li; J. X. Zhuang; G. W. Wu	2019	[Acupuncture combined with cinesiotherapy cupping for knee osteoarthritis with qi stagnation and blood stasis syndrome: a randomized controlled trial]	Excluded	Not related
L. B. Priore; F. M. Azevedo; M. F. Pazzinatto; A. S. Ferreira; H. F. Hart; C. Barton; D. de Oliveira Silva	2019	Influence of kinesiophobia and pain catastrophism on objective function in women with patellofemoral pain	Excluded	Not related
J. Peeler; P. Zhang; S. Cornish; S. Ghavami	2019	S100A8/A9, Exercise, and Creatine in Knee Osteoarthritis	Excluded	Not Article
G. S. Nunes; D. D. Silva; K. M. Crossley; F. V. Serrao; T. Pizzari; C. J. Barton	2019	People with patellofemoral pain have impaired functional performance, that is correlated to hip muscle capacity	Excluded	Not related
V. Nicholson; N. Watts; Y. Chani; J. W. L. Keogh	2019	Motor imagery training improves balance and mobility outcomes in older adults: a systematic review	Excluded	Not related
K. Newsham	2019	The Ubiquitous Lateral Ankle Sprain: Time to Reconsider Our Management?	Excluded	Not related
R. K. Nelligan; R. S. Hinman; J. Kasza; S. Schwartz; A. Kimp; L. Atkins; K. L. Bennell	2019	Effect of a short message service (SMS) intervention on adherence to a physiotherapist-prescribed home exercise program for people with knee osteoarthritis and obesity: protocol for the ADHERE randomised controlled trial	Excluded	Not related
R. K. Nelligan; R. S. Hinman; J. Kasza; K. L. Bennell	2019	Effectiveness of internet-delivered education and home exercise supported by behaviour change SMS on pain and function for people with knee osteoarthritis: a randomised controlled trial protocol	Excluded	Protocol
M. Moutzouri; F. Coutts; J. Gliatis; E. Billis; E. Tsepis; N. Gleeson	2019	Early initiation of home-based sensori-motor training improves muscle strength, activation and size in patients after knee replacement: a secondary analysis of a controlled clinical trial	Excluded	Not related
D. Meng; P. Xu; D. Shen; Y. Chen; C. Zhu; C. Hou; H. Lin; Y. Ouyang	2019	A clinical comparison study of three different methods for treatment of transverse patellar fractures	Excluded	Not related
A. J. Meehan; A. B. Maher; L. Brent; P. Copanitsanou; J. Cross; C. Kimber; V. MacDonald; A. Marques; L. Peng; C. Queirós; P. Roigk; K. J. Sheehan; S. S. Skúladóttir; A. Hommel	2019	The International Collaboration of Orthopaedic Nursing (ICON): Best practice nursing care standards for older adults with fragility hip fracture	Excluded	Not related
M. Mazor; T. M. Best; A. Cesaro; E. Lespessailles; H. Toumi	2019	Osteoarthritis biomarker responses and cartilage adaptation to exercise: A review of animal and human models	Excluded	Review
D. G. Mahran; O. Farouk; M. A. Ismail; M. M. Alaa; A. Eisa; I. I. Ragab	2019	Effectiveness of home based intervention program in reducing mortality of hip fracture patients: A non-randomized controlled trial	Excluded	Not related
N. Maffulli; A. Saxena; E. Wagner; G. Torre	2019	Achilles insertional tendinopathy: state of the art	Excluded	Not related
H. Liang; Z.-r. Li; J. Chen; H.-w. Luo	2019	The effect of five-knee-point acupuncture combined with herbal package warm compress for knee osteoarthritis	Excluded	Not related
Y. Li; H. Zhang; J. Zhang; X. Li; T. Zheng; Z. Zhang; H. Feng	2019	The Clinical Outcome of Arthroscopic Versus Open Popliteal Tendon Reconstruction Combined With Posterior Cruciate Ligament Reconstruction in Patients With Type A Posterolateral Rotational Instability	Excluded	Not related
J. Li; Z. Li; K. Wang; C. Liu; Y. Wang; H. Wang	2019	Medial Patellofemoral Ligament Reconstruction: A Comparison of Single-Bundle Transpatellar Tunnel and Double-Anchor Anatomic Techniques for the Treatment of Recurrent Lateral Patellar Dislocation in Adults	Excluded	Not related
S. S. Lee; K. W. Nha; D. H. Lee	2019	Posterior cortical breakage leads to posterior tibial slope change in lateral hinge fracture following opening wedge high tibial osteotomy	Excluded	Not related
G. Kus; I. Yeldan	2019	Strengthening the quadriceps femoris muscle versus other knee training programs for the treatment of knee osteoarthritis	Excluded	Review
A. M. Korchi; A. Cengarle-Samak; Y. Okuno; J. Martel-Pelletier; J. P. Pelletier; M. Boesen; J. Doyon; P. Bodson-Clermont; B. Lussier; H. Héon; M. Sapoval; N. J. Bureau; G. Soulez	2019	Inflammation and Hypervascularization in a Large Animal Model of Knee Osteoarthritis: Imaging with Pathohistologic Correlation	Excluded	Not related
T. Kamo; S. Kurose; H. Ohno; M. Murata; M. Hashiyada; T. Saito; Y. Kimura	2019	Epigenetic mechanism controls PDK4 gene activation before and after exercise therapy following artificial knee arthroplasty	Excluded	Not related
J. Jianbo; J. Ying; L. Xinxin; W. Lianghao; Y. Baoqing; A. Rongguang	2019	Hip hemiarthroplasty for senile femoral neck fractures: Minimally invasive SuperPath approach versus traditional posterior approach	Excluded	Not related
S.-W. Jeon; K.-I. Kim; S. J. Song	2019	Robot-Assisted Total Knee Arthroplasty Does Not Improve Long-Term Clinical and Radiologic Outcomes	Excluded	Not related
A. M. Imoto; J. P. Pardo; L. Brosseau; J. Taki; B. Desjardins; O. Thevenot; E. Franco; S. Peccin	2019	Evidence synthesis of types and intensity of therapeutic land-based exercises to reduce pain in individuals with knee osteoarthritis	Excluded	Review
H. Iijima; K. Shimoura; R. Eguchi; T. Aoyama; M. Takahashi	2019	Concurrent validity and measurement error of stair climb test in people with pre-radiographic to mild knee osteoarthritis	Excluded	Not related
W. H. Hsu; W. B. Hsu; W. J. Shen; Z. R. Lin; S. H. Chang; R. W. Hsu	2019	Twenty-four-week hospital-based progressive resistance training on functional recovery in female patients post total knee arthroplasty	Excluded	Not related
B. Horsak; C. Schwab; A. Baca; S. Greber-Platzer; A. Kreissl; S. Nehrer; M. Keilani; R. Crevenna; A. Kranzl; B. Wondrasch	2019	Effects of a lower extremity exercise program on gait biomechanics and clinical outcomes in children and adolescents with obesity: A randomized controlled trial	Excluded	Not related
K. Y. Ho; J. McClaren; S. Sudweeks	2019	Acute Effects of Walking on the Deformation of Femoral Articular Cartilage in Older Adults	Excluded	Not related
S. Heywood; J. McClelland; P. Geigle; A. Rahmann; E. Villalta; B. Mentiplay; R. Clark	2019	Force during functional exercises on land and in water in older adults with and without knee osteoarthritis: Implications for rehabilitation	Excluded	Not related
D. Hernandez; M. Dimaro; E. Navarro; J. Dorado; M. Accoce; S. Salzberg; P. O. Policastro	2019	Efficacy of core exercises in patients with osteoarthritis of the knee: A randomized controlled clinical trial	Excluded	Not related
J. M. Hart; C. Kuenze; G. Norte; S. Bodkin; J. Patrie; C. Denny; J. Hart; D. R. Diduch	2019	Prospective, Randomized, Double-Blind Evaluation of the Efficacy of a Single-Dose Hyaluronic Acid for the Treatment of Patellofemoral Chondromalacia	Excluded	Not related
S. A. Harper; L. M. Roberts; A. S. Layne; B. C. Jaeger; A. K. Gardner; K. T. Sibille; S. S. Wu; K. R. Vincent; R. B. Fillingim; T. M. Manini; T. W. Buford	2019	Blood-Flow Restriction Resistance Exercise for Older Adults with Knee Osteoarthritis: A Pilot Randomized Clinical Trial	Excluded	Not related
K. Harikesavan; R. D. Chakravarty; A. G. Maiya	2019	Influence of early mobilization program on pain, self-reported and performance based functional measures following total knee replacement	Excluded	Not related
A. Hakakzade; A. Shariat; V. Moradi; L. Ingle; R. Honarpish; P. Noormohammadpour; N. N. Ansar	2019	MULTIMODAL IMPACT OF ACUPUNCTURE, EXERCISE THERAPY, AND CONCURRENT FUNCTIONAL ELECTRICAL STIMULATION ON OSTEOARTHRITIS OF THE KNEE: A CASE REPORT	Excluded	Not related
J. Gruenwald; R. Uebelhack; M. I. Moré	2019	Rosa canina – Rose hip pharmacological ingredients and molecular mechanics counteracting osteoarthritis – A systematic review	Excluded	Not related
S.-L. Goh; M. S. M. Persson; J. Stocks; Y. Hou; N. J. Welton; J. Lin; M. C. Hall; M. Doherty; W. Zhang	2019	Relative Efficacy of Different Exercises for Pain, Function, Performance and Quality of Life in Knee and Hip Osteoarthritis: Systematic Review and Network Meta-Analysis	Excluded	Review
T. E. Flaxman; M. S. Shourijeh; T. Alkjær; M. R. Krogsgaard; E. B. Simonsen; H. Bigham; D. L. Benoit	2019	Experimental muscle pain of the vastus medialis reduces knee joint extensor torque and alters quadriceps muscle contributions as revealed through musculoskeletal modeling	Excluded	Not related
R. M. Ferreira; R. T. Torres; J. A. Duarte; R. S. Gonçalves	2019	Non-Pharmacological and Non-Surgical Interventions for Knee Osteoarthritis: A Review	Excluded	Review
C. M. Feldbrugge; M. M. Pathoomvanh; C. J. Powden; M. C. Hoch	2019	Joint mobilization and static stretching for individuals with chronic ankle instability – A pilot study	Excluded	Not related
K. Edgerton; J. Hall; M. K. Bland; B. Marshall; R. Hulla; R. J. Gatchel	2019	A physical therapist’s role in pain management: A biopsychosocial perspective	Excluded	Not related
H. C. Davis; B. A. Luc-Harkey; M. K. Seeley; J. Troy Blackburn; B. Pietrosimone	2019	Sagittal plane walking biomechanics in individuals with knee osteoarthritis after quadriceps strengthening	Excluded	Not related
M. Daman; F. Shiravani; L. Hemmati; S. Taghizadeh	2019	The effect of combined exercise therapy on knee proprioception, pain intensity and quality of life in patients with hypermobility syndrome: A randomized clinical trial	Excluded	Not related
E.-R. Chiang; K.-H. Chen; A. Chih-Chang Lin; S.-T. Wang; H.-T. Wu; H.-L. Ma; M.-C. Chang; C.-L. Liu; T.-H. Chen	2019	Comparison of Tunnel Enlargement and Clinical Outcome Between Bioabsorbable Interference Screws and Cortical Button-Post Fixation in Arthroscopic Double-Bundle Anterior Cruciate Ligament Reconstruction: A Prospective, Randomized Study With a Minimum Follow-Up of 2 Years	Excluded	Not related
S. M. Chen; F. C. Shen; J. F. Chen; W. D. Chang; N. J. Chang	2019	Effects of Resistance Exercise on Glycated Hemoglobin and Functional Performance in Older Patients with Comorbid Diabetes Mellitus and Knee Osteoarthritis: A Randomized Trial	Excluded	Not related
H. Chen; X. Zheng; H. Huang; C. Liu; Q. Wan; S. Shang	2019	The effects of a home-based exercise intervention on elderly patients with knee osteoarthritis: a quasi-experimental study	Excluded	Not related
M. S. Cerqueira; W. H. de Brito Vieira	2019	Effects of blood flow restriction exercise with very low load and low volume in patients with knee osteoarthritis: protocol for a randomized trial	Excluded	Not related
J. Casaña; J. Calatayud; Y. Ezzatvar; J. Vinstrup; J. Benítez; L. L. Andersen	2019	Preoperative high-intensity strength training improves postural control after TKA: randomized-controlled trial	Excluded	Not related
J. J. Capin; M. Failla; R. Zarzycki; C. Dix; J. L. Johnson; A. H. Smith; M. A. Risberg; L. J. Huston; K. P. Spindler; L. Snyder-Mackler	2019	Superior 2-Year Functional Outcomes Among Young Female Athletes After ACL Reconstruction in 10 Return-to-Sport Training Sessions: Comparison of ACL-SPORTS Randomized Controlled Trial With Delaware-Oslo and MOON Cohorts	Excluded	Not related
A. Bricca; C. B. Juhl; M. Steultjens; W. Wirth; E. M. Roos	2019	Impact of exercise on articular cartilage in people at risk of, or with established, knee osteoarthritis: a systematic review of randomised controlled trials	Excluded	Review
K. L. Bennell; R. K. Nelligan; A. J. Kimp; T. V. Wrigley; B. Metcalf; J. Kasza; P. W. Hodges; R. S. Hinman	2019	Comparison of weight bearing functional exercise and non-weight bearing quadriceps strengthening exercise on pain and function for people with knee osteoarthritis and obesity: protocol for the TARGET randomised controlled trial	Excluded	Protocol
C. J. Barton; D. de Oliveira Silva; B. E. Patterson; K. M. Crossley; T. Pizzari; G. S. Nunes	2019	A proximal progressive resistance training program targeting strength and power is feasible in people with patellofemoral pain	Excluded	Not related
R. J. Baggen; E. Van Roie; S. M. Verschueren; S. Van Driessche; W. Coudyzer; J. H. van Dieën; C. Delecluse	2019	Bench stepping with incremental heights improves muscle volume, strength and functional performance in older women	Excluded	Not related
L. Archambault-Ezenwa; A. Markowski; J.-P. Barral	2019	A comprehensive physical therapy evaluation for Male Chronic Pelvic Pain Syndrome: A case series exploring common findings	Excluded	Not related
B. O. Adegoke; A. O. Sanya; S. O. Ogunlade; O. M. Olagbegi	2019	The effectiveness of open versus closed kinetic chain exercises on pain, function and range of motion in patients with knee osteoarthritis	Full-Text Screening
J. H. Abbott; R. Wilson; D. Pinto; C. M. Chapple; A. A. Wright	2019	Incremental clinical effectiveness and cost effectiveness of providing supervised physiotherapy in addition to usual medical care in patients with osteoarthritis of the hip or knee: 2-year results of the MOA randomised controlled trial	Excluded	Not related
	2019	Paper Abstract	Excluded	Not Article
	2019	Paper Session	Excluded	Not Article
	2019	17th International Congress of Immunology, 19–23 October 2019, Beijing, China	Excluded	Not Article
	2019	2019 Annual Meeting of the American Society for Bone and Mineral Research Orange County Convention Center, Orlando, Florida, USA September 20–23, 2019	Excluded	Not Article
	2019	Abstracts	Excluded	Not Article
Z. S. Zhang; Y. M. Shen	2018	EFFECTS OF VARIABLE VELOCITY AND RESISTANCE MUSCLE STRENGTH TRAINING EXERCISE WITH SODIUM HYALURONATE ON REHABILITATION EFFICACY OFPATIENTS WITH KNEE OSTEOARTHRITIS CAUSED BY TENNIS TRAINING	Excluded	Not related
K. A. M. Zacaron; N. da Silva Mendes; Y. C. e Silva; G. Lucchetti	2018	Effects of laying on of hands with and without a spiritual context on pain and functionality of older women with knee osteoarthritis: study protocol for a randomized controlled trial	Excluded	Not related
W. Yung-Tsan; H. Kao-Chih; L. Tsung-Ying; C. Cheng-Kuang; C. Liang-Cheng	2018	Effects of Platelet-Rich Plasma on Pain and Muscle Strength in Patients With Knee Osteoarthritis	Excluded	Not related
F. Yázigi; M. Espanha; A. Marques; J. Teles; P. Teixeira	2018	Predictors of walking capacity in obese adults with knee osteoarthritis	Excluded	Not related
Y. Xie; C. Zhang; W. Jiang; J. Huang; L. Xu; G. Pang; H. Tang; R. Chen; J. Yu; S. Guo; F. Xu; J. Wang	2018	Quadriceps combined with hip abductor strengthening versus quadriceps strengthening in treating knee osteoarthritis: a study protocol for a randomized controlled trial	Excluded	Protocol
M. D. Westby; D. A. Marshall; C. A. Jones	2018	Development of quality indicators for hip and knee arthroplasty rehabilitation	Excluded	Not related
R. Watari; S. Osis; R. Ferber	2018	Use of baseline pelvic acceleration during running for classifying response to muscle strengthening treatment in patellofemoral pain: A preliminary study	Excluded	Not related
B. Waller	2018	Exercise For Health: An Aquatic Therapy Approach...5th International Conference For Evidence Based Aquatic Therapy (ICEBAT), Apr 14-16, 2018, Las Vegas, Nevada	Excluded	Not Article
M. Vitali; N. Naim Rodriguez; A. Pedretti; A. Drossinos; P. Pironti; G. Di Carlo; G. Fraschini	2018	Bone Marrow Edema Syndrome of the Medial Femoral Condyle Treated With Extracorporeal Shock Wave Therapy: A Clinical and MRI Retrospective Comparative Study	Excluded	Not related
V. A. van de Graaf; J. C. A. Noorduyn; N. W. Willigenburg; I. K. Butter; A. de Gast; B. W. Mol; D. B. F. Saris; J. W. R. Twisk; R. W. Poolman	2018	Effect of Early Surgery vs Physical Therapy on Knee Function Among Patients With Nonobstructive Meniscal Tears: The ESCAPE Randomized Clinical Trial	Excluded	Not related
D. N. Utomo; F. Mahyudin; A. M. Wijaya; L. Widhiyanto	2018	Proximal fibula osteotomy as an alternative to TKA and HTO in late-stage varus type of knee osteoarthritis	Excluded	Not related
Y. Tsukada; H. Matsuse; N. Shinozaki; Y. Takano; T. Nago; N. Shiba	2018	Combined Application of Electrically Stimulated Antagonist Muscle Contraction and Volitional Muscle Contraction Prevents Muscle Strength Weakness and Promotes Physical Function Recovery After Total Knee Arthroplasty: A Randomized Controlled Trial	Excluded	Not related
S. M. H. Tsang; A. H. M. Lam; M. H. L. Ng; K. W. K. Ng; C. O. H. Tsui; B. Yiu	2018	Abdominal muscle recruitment and its effect on the activity level of the hip and posterior thigh muscles during therapeutic exercises of the hip joint	Excluded	Not related
H. Tateuchi; H. Akiyama; K. Goto; K. So; Y. Kuroda; N. Ichihashi	2018	Sagittal alignment and mobility of the thoracolumbar spine are associated with radiographic progression of secondary hip osteoarthritis	Excluded	Not related
T. Z. Tamin; N. Loekito	2018	Aquatic versus land-based exercise for cardiorespiratory endurance and quality of life in obese patients with knee osteoarthritis: a randomized controlled trial	Excluded	Not related
T. Tamin; N. Loekito	2018	The efficacy of land versus water exercise program on body composition in obese patients with knee osteoarthritis	Excluded	Not Article
J. K. Sullivan; J. J. Irrgang; E. Losina; C. Safran-Norton; J. Collins; S. Shrestha; F. Selzer; K. Bennell; L. Bisson; A. T. Chen; C. K. Dawson; A. B. Gil; M. H. Jones; M. A. Kluczynski; K. Lafferty; J. Lange; E. C. Lape; J. Leddy; A. V. Mares; K. Spindler	2018	The TeMPO trial (treatment of meniscal tears in osteoarthritis): rationale and design features for a four arm randomized controlled clinical trial	Excluded	Not related
X. Su; C. Li; W. Liao; J. Liu; H. Zhang; J. Li; Z. Li	2018	Comparison of Arthroscopic and Conservative Treatments for Knee Osteoarthritis: A 5-Year Retrospective Comparative Study	Excluded	Not related
C. R. Straight; P. A. Ades; M. J. Toth; M. S. Miller	2018	Age-related reduction in single muscle fiber calcium sensitivity is associated with decreased muscle power in men and women	Excluded	Not related
S. T. Skou; E. M. Roos; M. B. Laursen; M. S. Rathleff; L. Arendt-Nielsen; S. Rasmussen; O. Simonsen	2018	Total knee replacement and non-surgical treatment of knee osteoarthritis: 2-year outcome from two parallel randomized controlled trials	Excluded	Not related
B. Skoffer; U. Dalgas; T. Maribo; K. Søballe; I. Mechlenburg	2018	No Exacerbation of Knee Joint Pain and Effusion Following Preoperative Progressive Resistance Training in Patients Scheduled for Total Knee Arthroplasty: Secondary Analyses From a Randomized Controlled Trial	Excluded	Not related
R. J. Sigal; M. J. Armstrong; S. L. Bacon; N. G. Boulé; K. Dasgupta; G. P. Kenny; M. C. Riddell	2018	Physical Activity and Diabetes	Excluded	Not related
X. Shao; Q. Chen; X. Dou; L. Chen; J. Wu; W. Zhang; H. Shao; P. Ling; F. Liu; F. Wang	2018	Lower range of molecular weight of xanthan gum inhibits cartilage matrix destruction via intrinsic bax-mitochondria cytochrome c-caspase pathway	Excluded	Not related
N. A. Segal; L. N. Neuman; M. C. Hochstedler; H. L. Hillstrom	2018	Static and dynamic effects of customized insoles on attenuating arch collapse with pregnancy: A randomized controlled trial	Excluded	Not related
M. C. Saad; R. A. d. Vasconcelos; L. V. d. O. Mancinelli; M. S. d. B. Munno; R. F. Liporaci; D. B. Grossi	2018	Is hip strengthening the best treatment option for females with patellofemoral pain? A randomized controlled trial of three different types of exercises	Excluded	Not related
R. V. Rao; G. Balthillaya; A. Prabhu; A. Kamath	2018	Immediate effects of Maitland mobilization versus Mulligan Mobilization with Movement in Osteoarthritis knee- A Randomized Crossover trial	Excluded	Not related
K. G. Rabe; H. Matsuse; A. Jackson; N. A. Segal	2018	Evaluation of the Combined Application of Neuromuscular Electrical Stimulation and Volitional Contractions on Thigh Muscle Strength, Knee Pain, and Physical Performance in Women at Risk for Knee Osteoarthritis: A Randomized Controlled Trial	Excluded	Not related
K. J. Picha; K. N. Jochimsen; N. R. Heebner; J. P. Abt; E. L. Usher; G. Capilouto; T. L. Uhl	2018	Measurements of self-efficacy in musculoskeletal rehabilitation: A systematic review	Excluded	Not related
J. Peeler; J. Ripat	2018	The effect of low-load exercise on joint pain, function, and activities of daily living in patients with knee osteoarthritis	Excluded	Not related
L. Pazit; D. Jeremy; B. Nancy; B. Michael; E. George; K. D. Hill	2018	Safety and feasibility of high speed resistance training with and without balance exercises for knee osteoarthritis: A pilot randomised controlled trial	Excluded	Not related
K. L. Paterson; J. Kasza; K. L. Bennell; T. V. Wrigley; B. R. Metcalf; P. K. Campbell; D. J. Hunter; R. S. Hinman	2018	Moderators and mediators of effects of unloading shoes on knee pain in people with knee osteoarthritis: an exploratory analysis of the SHARK randomised controlled trial	Excluded	Not related
A. K. R. Osthoff; C. B. Juhl; K. Knittle; H. Dagfinrud; E. Hurkmans; J. Braun; J. Schoones; T. Vlieland; K. Niedermann	2018	Effects of exercise and physical activity promotion: meta-analysis informing the 2018 EULAR recommendations for physical activity in people with rheumatoid arthritis, spondyloarthritis and hip/knee osteoarthritis	Excluded	Not related
L. B. d. R. Orssatto; B. M. d. Moura; R. L. Sakugawa; R. Radaelli; F. Diefenthaeler	2018	Leg press exercise can reduce functional hamstring:quadriceps ratio in the elderly	Excluded	Not related
H. ÖĞÜT; H. GÜLer; M. T. YildizgÖRen; O. VelİOĞLu; A. D. TurhanoĞLu	2018	Does Kinesiology Taping Improve Muscle Strength and Function in Knee Osteoarthritis? A Single-Blind, Randomized and Controlled Study	Excluded	Not related
F. K. Nielsen; M. Boesen; A. G. Jurik; H. Bliddal; J. D. Nybing; K. Ellegaard; C. Bartholdy; E. Bandak; M. Henriksen	2018	The effect of intra-articular glucocorticosteroids and exercise on symptoms and bone marrow lesions in knee osteoarthritis: a secondary analysis of results from a randomized controlled trial	Excluded	Not related
M. Nahayatbin; M. Ghasemi; A. Rahimi; K. Khademi-Kalantari; S. S. Naimi; S. M. Tabatabaee; S. Zarein-Dolab	2018	The Effects of Routine Physiotherapy Alone and in Combination with Either Tai Chi or Closed Kinetic Chain Exercises on Knee Osteoarthritis: A Comparative Clinical Trial Study	Full-Text Screening
C. M. Mølgaard; M. S. Rathleff; J. Andreasen; M. Christensen; S. Lundbye-Christensen; O. Simonsen; S. Kaalund	2018	Foot exercises and foot orthoses are more effective than knee focused exercises in individuals with patellofemoral pain	Excluded	Not related
E. Mauricio; M. Sliepen; D. Rosenbaum	2018	Acute effects of different orthotic interventions on knee loading parameters in knee osteoarthritis patients with varus malalignment	Excluded	Not related
C. Matheis; T. Stöggl	2018	Strength and mobilization training within the first week following total hip arthroplasty	Excluded	Not related
D. Martini; C. Guareschi; B. Biasini; G. Bedogni; C. Galli; D. Angelino; L. Marchi; I. Zavaroni; C. Pruneti; M. Ventura; D. Galli; P. Mirandola; M. Vitale; A. Dei Cas; R. C. Bonadonna; G. Passeri; D. Del Rio	2018	Claimed effects, outcome variables and methods of measurement for health claims proposed under Regulation (EC) 1924/2006 in the framework of bone health	Excluded	Not related
N. Märki; S. Witte; S. Kuchen; S. Reichenbach; A. Ramseyer; V. Gerber; C. Spadavecchia	2018	Safety of Intra-Articular Gold Microimplants in Horses–A Randomized, Blinded, Controlled Experimental Study	Excluded	Not related
Y. H. Lin; S. Y. Lee; W. R. Su; C. C. Kao; T. W. Tai; T. B. Chen	2018	Effects of nurse‐led lower extremity strength training on knee function recovery in patients who underwent total knee replacement	Excluded	Not related
S. W. Lee; R. Veeramachaneni; I. A. Saleh; K. Morice; T. Tiu; Y. Lo; K. Frison; M. N. Bartels	2018	Footwear-Generated Dynamic Biomechanical Manipulation and Perturbation Training for Chronic Nonspecific Low Back Pain	Excluded	Not related
A. C. Lee; W. F. Harvey; L. L. Price; X. Han; J. B. Driban; M. D. Iversen; S. A. Desai; H. E. Knopp; C. Wang	2018	Dose-Response Effects of Tai Chi and Physical Therapy Exercise Interventions in Symptomatic Knee Osteoarthritis	Excluded	Not related
Z. Lai; Y. Zhang; S. Lee; L. Wang	2018	Effects of strength exercise on the knee and ankle proprioception of individuals with knee osteoarthritis	Full-Text Screening
A. B. Kuntz; J. N. Chopp-Hurley; E. C. Brenneman; S. Karampatos; E. G. Wiebenga; J. D. Adachi; M. D. Noseworthy; M. R. Maly	2018	Efficacy of a biomechanically-based yoga exercise program in knee osteoarthritis: A randomized controlled trial	Excluded	Not related
M. S. Kristensen; P. B. Jørgensen; S. B. Bogh; S. Kierkegaard; I. Mechlenburg; U. Dalgas	2018	Acute and chronic effects of early progressive resistance training on knee pain and knee joint effusion after unicompartmental knee arthroplasty	Excluded	Not related
J. W. Keogh; J. Grigg; C. J. Vertullo	2018	Is high-intensity interval cycling feasible and more beneficial than continuous cycling for knee osteoarthritic patients? Results of a randomised control feasibility trial	Excluded	Not related
S. Kabiri; F. Halabchi; H. Angoorani; S. Yekaninejad	2018	Comparison of three modes of aerobic exercise combined with resistance training on the pain and function of patients with knee osteoarthritis: A randomized controlled trial	Excluded	Not related
S. A. Isaramalai; K. Hounsri; C. Kongkamol; P. Wattanapisitkul; N. Tangadulrat; T. Kaewmanee; V. Yuenyongviwat	2018	Integrating participatory ergonomic management in non-weight-bearing exercise and progressive resistance exercise on self-care and functional ability in aged farmers with knee osteoarthritis: a clustered randomized controlled trial	Excluded	Not related
R. S. Husted; A. Troelsen; K. Thorborg; M. S. Rathleff; H. Husted; T. Bandholm	2018	Efficacy of pre-operative quadriceps strength training on knee-extensor strength before and shortly following total knee arthroplasty: protocol for a randomized, dose-response trial (The QUADX-1 trial)	Excluded	Not related
V. S. Husby; O. A. Foss; O. S. Husby; S. B. Winther	2018	Randomized controlled trial of maximal strength training vs. standard rehabilitation following total knee arthroplasty	Excluded	Not related
L. Huang; B. Guo; F. Xu; J. Zhao	2018	Effects of quadriceps functional exercise with isometric contraction in the treatment of knee osteoarthritis	Excluded	Not related
J. M. Hart; C. Kuenze; S. Bodkin; J. Hart; C. Denny; D. R. Diduch	2018	Prospective, Randomized, Double Blind Evaluation of the Efficacy of a Single Dose Hyaluronic Acid for the Treatment of Patellofemoral Chondromalacia...2018 American Orthopedic Society for Sports Medicine (AOSSM) Annual Meeting, July 5-8 2018, Manchester Grand Hyatt, San Deigo, California	Excluded	Not related
K. Hanada; M. Hara; Y. Hirakawa; K. Hoshi; K. Ito; K. Gamada	2018	Immediate effects of leg-press exercises with tibial internal rotation on individuals with medial knee osteoarthritis	Excluded	Not related
M. Hall; R. S. Hinman; T. V. Wrigley; J. Kasza; B. W. Lim; K. L. Bennell	2018	Knee extensor strength gains mediate symptom improvement in knee osteoarthritis: secondary analysis of a randomised controlled trial	Excluded	Not related
Y. Guo; H. Zhang; H. Qian; D. R. Wilson; H. Wong; M. Barber; B. B. Forster; J. Esdaile; J. Cibere; P. A. and The Investigations of Mobility; T. Knowledge Translation in Hip Pain	2018	Association of Femoroacetabular Impingement and Delayed Gadolinium-Enhanced Magnetic Resonance Imaging of Cartilage: A Population-Based Study	Excluded	Not related
A. B. Gomiero; A. Kayo; M. Abraão; M. S. Peccin; A. J. Grande; V. F. Trevisani	2018	Sensory-motor training versus resistance training among patients with knee osteoarthritis: randomized single-blind controlled trial	Excluded	Not related
A. Ghourbanpour; G. A. Talebi; S. Hosseinzadeh; N. Janmohammadi; M. Taghipour	2018	Effects of patellar taping on knee pain, functional disability, and patellar alignments in patients with patellofemoral pain syndrome: A randomized clinical trial	Excluded	Not related
C. Gay; C. Guiguet-Auclair; B. Pereira; A. Goldstein; L. Bareyre; N. Coste; E. Coudeyre	2018	Efficacy of self-management exercise program with spa therapy for behavioral management of knee osteoarthritis: research protocol for a quasi-randomized controlled trial (GEET one)	Excluded	Protocol
M. Freddolini; F. Esposito; M. Marcucci; A. Corvi; P. Braccio; L. Latella	2018	Does crutch length influence gait parameters after total hip replacement surgery?	Excluded	Not related
Y. A. Fillingham; B. Darrith; J. H. Lonner; C. Culvern; M. Crizer; C. J. Della Valle	2018	Formal Physical Therapy May Not Be Necessary After Unicompartmental Knee Arthroplasty: A Randomized Clinical Trial	Excluded	Not related
R. B. Ferraz; B. Gualano; R. Rodrigues; C. O. Kurimori; R. Fuller; F. R. Lima; A. L. De Sa-Pinto; H. Roschel	2018	Benefits of Resistance Training with Blood Flow Restriction in Knee Osteoarthritis	Excluded	Not related
G. Elwyn; J. Rasmussen; K. Kinsey; J. Firth; K. Marrin; A. Edwards; F. Wood	2018	On a learning curve for shared decision making: Interviews with clinicians using the knee osteoarthritis Option Grid	Excluded	Not related
P. DeVita; J. Aaboe; C. Bartholdy; J. M. Leonardis; H. Bliddal; M. Henriksen	2018	Quadriceps-strengthening exercise and quadriceps and knee biomechanics during walking in knee osteoarthritis: A two-centre randomized controlled trial	Excluded	Not related
P. M. C. Dearden; W. J. E. Reeve; I. T. Sharpe	2018	Management of acute ankle ligament injuries	Excluded	Not related
A. C. de Almeida; M. G. Pedroso; J. B. Aily; G. H. Gonçalves; C. M. Pastre; S. M. Mattiello	2018	Influence of a periodized circuit training protocol on intermuscular adipose tissue of patients with knee osteoarthritis: protocol for a randomized controlled trial	Excluded	Not related
F. Cyrillo; J. Greve	2018	The effects of virtual reality on the rehabilitation of patients with knee OA: A randomized controlled clinical trial	Excluded	Not Article
D. J. Cooper; B. E. Scammell; M. E. Batt; D. Palmer	2018	Factors associated with pain and osteoarthritis at the hip and knee in Great Britain's Olympians: a cross-sectional study	Excluded	Not related
D. Choi; S. Ahn; J. Ryu; M. Nagao; Y. Kim	2018	Knee Acoustic Emission Characteristics of the Healthy and the Patients with Osteoarthritis Using Piezoelectric Sensor	Excluded	Not related
G. Chen; Y. Nie; J. Xie; G. Cao; Q. Huang; F. Pei	2018	Gait Analysis of Leg Length Discrepancy—Differentiated Hip Replacement Patients With Developmental Dysplasia: A Midterm Follow-Up	Excluded	Not related
R. A. Capobianco; D. F. Feeney; J. R. Jeffers; E. Nelson-Wong; J. Morreale; A. M. Grabowski; R. M. Enoka	2018	Patients with sacroiliac joint dysfunction exhibit altered movement strategies when performing a sit-to-stand task	Excluded	Not related
M. Campo; M. P. Shiyko; M. B. Kean; L. Roberts; E. Pappas	2018	Musculoskeletal pain associated with recreational yoga participation: A prospective cohort study with 1-year follow-up	Excluded	Not related
L. Cai; H. Gao; H. Xu; Y. Wang; P. Lyu; Y. Liu	2018	Does a Program Based on Cognitive Behavioral Therapy Affect Kinesiophobia in Patients Following Total Knee Arthroplasty? A Randomized, Controlled Trial With a 6-Month Follow-Up	Excluded	Not related
N. M. Brisson; P. W. Stratford; M. R. Maly	2018	Relative and absolute test–retest reliabilities of biomechanical risk factors for knee osteoarthritis progression: benchmarks for meaningful change	Excluded	Not related
E. C. Brenneman; M. R. Maly	2018	Identifying changes in gait waveforms following a strengthening intervention for women with knee osteoarthritis using principal components analysis	Excluded	Not related
B. Bregenhof; U. Jørgensen; P. Aagaard; N. Nissen; M. W. Creaby; J. B. Thorlund; C. Jensen; T. Torfing; A. Holsgaard-Larsen	2018	The effect of targeted exercise on knee-muscle function in patients with persistent hamstring deficiency following ACL reconstruction - study protocol for a randomized controlled trial	Excluded	Not related
R. Branco Ferraz; B. Gualano; R. Rodrigues; C. Obara Kurimori; R. Fuller; F. Rodrigues Lima; A. L. De Sa-Pinto; H. Roschel	2018	Benefits of Resistance Training with Blood Flow Restriction in Knee Osteoarthritis	Excluded	Not related
R. d. M. B. Braghin; E. C. Libardi; C. Junqueira; M. H. Nogueira – Barbosa; D. C. C. de Abreu	2018	Exercise on balance and function for knee osteoarthritis: A randomized controlled trial	Excluded	Not related
H. J. Bigham; T. E. Flaxman; A. J. J. Smith; D. L. Benoit	2018	Neuromuscular adaptations in older males and females with knee osteoarthritis during weight-bearing force control	Excluded	Not related
M. Bade; T. Struessel; R. Paxton; J. Winters; C. Baym; J. Stevens-Lapsley	2018	Performance on a Clinical Quadriceps Activation Battery Is Related to a Laboratory Measure of Activation and Recovery After Total Knee Arthroplasty	Excluded	Not related
M. A. Arifin; A. K. Ghosh; M. Ismail	2018	BIOFEEDBACK INTERVENTION REGIMES AND ROLE OF DIFFERENT MEDIATORS IN ENHANCING SOCCER BALL JUGGLING PERFORMANCE	Excluded	Not related
M. A. Arifin; A. K. Ghosh	2018	EFFECT OF ISOKINETIC TRAINING ON PAIN MANAGEMENT AND PHYSICAL FUNCTIONAL ABILITIES IN KNEE OSTEOARTHRITIS PATIENTS	Excluded	Not related
K. Ängeby Möller; H. Svärd; A. Suominen; J. Immonen; J. Holappa; C. Stenfors	2018	Gait analysis and weight bearing in pre-clinical joint pain research	Excluded	Not related
P. P. Alfredo; J. M. Bjordal; W. S. Junior; R. Á. B. Lopes-Martins; M. B. Stausholm; R. A. Casarotto; A. P. Marques; J. Joensen	2018	Long-term results of a randomized, controlled, double-blind study of low-level laser therapy before exercises in knee osteoarthritis: laser and exercises in knee osteoarthritis	Excluded	Not related
H. Abbass Reslan; S. M. Moustafa; S. Saghieh; E. S. Sharara; L. K. Badr	2018	Does intervention improve the outcomes of patients after total knee replacement surgery?	Excluded	Not related
	2018	Paper Abstract	Excluded	Not Article
	2018	Abstracts	Excluded	Not Article
	2018	2018 Annual Meeting of the American Society for Bone and Mineral Research Palais des congrès de Montréal in Montréal, Quebéc, Canada September 28 – October 1, 2018	Excluded	Not Article
L. Zhangqi; W. Xueqiang; L. Seullee; H. Xihe; W. Lin; Z. Lai; X. Wang; S. Lee; X. Hou; L. Wang	2017	Effects of whole body vibration exercise on neuromuscular function for individuals with knee osteoarthritis: study protocol for a randomized controlled trial	Excluded	Protocol
Y. Yoshida; K. Ikuno; K. Shomoto	2017	Comparison of the Effect of Sensory-Level and Conventional Motor-Level Neuromuscular Electrical Stimulations on Quadriceps Strength After Total Knee Arthroplasty: A Prospective Randomized Single-Blind Trial	Excluded	Not related
A. Winnard; M. Nasser; D. Debuse; M. Stokes; S. Evetts; M. Wilkinson; J. Hides; N. Caplan	2017	Systematic review of countermeasures to minimise physiological changes and risk of injury to the lumbopelvic area following long-term microgravity	Excluded	Not related
B. Waller; M. Munukka; T. Rantalainen; E. Lammentausta; M. T. Nieminen; I. Kiviranta; H. Kautiainen; A. Häkkinen; U. M. Kujala; A. Heinonen	2017	Effects of high intensity resistance aquatic training on body composition and walking speed in women with mild knee osteoarthritis: a 4-month RCT with 12-month follow-up	Excluded	Not related
A. Van Ginckel; K. L. Bennell; P. K. Campbell; J. Kasza; T. V. Wrigley; D. J. Hunter; R. S. Hinman	2017	Associations between changes in knee pain location and clinical symptoms in people with medial knee osteoarthritis using footwear for self-management: an exploratory study	Excluded	Not related
D. Thewlis; F. Fraysse; S. A. Callary; V. D. Verghese; C. F. Jones; D. M. Findlay; G. J. Atkins; M. Rickman; L. B. Solomon	2017	Postoperative weight bearing and patient reported outcomes at one year following tibial plateau fractures	Excluded	Not related
D. J. Tennent; C. M. Hylden; A. E. Johnson; T. C. Burns; J. M. Wilken; J. G. Owens	2017	Blood Flow Restriction Training After Knee Arthroscopy: A Randomized Controlled Pilot Study	Excluded	Not related
M. J. Suh; B. R. Kim; S. R. Kim; E. Y. Han; S. Y. Lee	2017	Effects of Early Combined Eccentric-Concentric Versus Concentric Resistance Training Following Total Knee Arthroplasty	Excluded	Not related
M. M. Smith; E. C. Clarke; C. B. Little	2017	Considerations for the design and execution of protocols for animal research and treatment to improve reproducibility and standardization: “DEPART well-prepared and ARRIVE safely”	Excluded	Not related
S. T. Skou; M. Lind; P. Hölmich; H. P. Jensen; C. Jensen; M. Afzal; U. Jørgensen; J. B. Thorlund	2017	Study protocol for a randomised controlled trial of meniscal surgery compared with exercise and patient education for treatment of meniscal tears in young adults	Excluded	Not related
L. F. A. Selistre; S. M. Mattiello; T. H. Nakagawa; G. H. Gonçalves; M. Petrella; R. K. Jones	2017	The relationship between external knee moments and muscle co-activation in subjects with medial knee osteoarthritis	Excluded	Not related
A. Rajgopal; K. Aggarwal; A. Khurana; A. Rao; A. Vasdev; H. Pandit	2017	Gait Parameters and Functional Outcomes After Total Knee Arthroplasty Using Persona Knee System With Cruciate Retaining and Ultracongruent Knee Inserts	Excluded	Not related
A. C. Pereira Nunes Pinto; J. Natour; C. H. de Moura Castro; M. Eloi; I. Lombardi Junior	2017	Acute effect of a resistance exercise session on markers of cartilage breakdown and inflammation in women with rheumatoid arthritis	Excluded	Not related
P. Pastides; D. Nathwani	2017	The role of newer technologies in knee arthroplasty	Excluded	Not related
A. T. Onigbinde; R. A. Ajiboye; A. I. Bada; S. O. Isaac	2017	Inter-limb effects of isometric quadriceps strengthening on untrained contra-lateral homologous muscle of patients with knee osteoarthritis	Excluded	Not related
O. M. Olagbegi; B. O. Adegoke; A. C. Odole	2017	Effectiveness of three modes of kinetic-chain exercises on quadriceps muscle strength and thigh girth among individuals with knee osteoarthritis	Full-Text Screening
J. Multanen; T. Rantalainen; H. Kautiainen; R. Ahola; T. Jämsä; M. T. Nieminen; E. Lammentausta; A. Häkkinen; I. Kiviranta; A. Heinonen	2017	Effect of progressive high-impact exercise on femoral neck structural strength in postmenopausal women with mild knee osteoarthritis: a 12-month RCT	Excluded	Not related
R. Y. Molla; H. Sadeghi; A. H. Kahlaee	2017	The Effect of Early Progressive Resistive Exercise Therapy on Balance Control of Patients With Total Knee Arthroplasty: A Randomized Controlled Trial	Excluded	Not related
C. Minshull; N. Gleeson	2017	Considerations of the Principles of Resistance Training in Exercise Studies for the Management of Knee Osteoarthritis: A Systematic Review	Excluded	Review
M. S. Miller; D. M. Callahan; T. W. Tourville; J. R. Slauterbeck; A. Kaplan; B. R. Fiske; P. D. Savage; P. A. Ades; B. D. Beynnon; M. J. Toth	2017	Moderate-intensity resistance exercise alters skeletal muscle molecular and cellular structure and function in inactive older adults with knee osteoarthritis	Excluded	Not related
A. G. H. Mierzwa; J. F. Campos; M. F. Jesus; H. B. Nader; M. Lazaretti-Castro; R. D. Reginato	2017	Different doses of strontium ranelate and mechanical vibration modulate distinct responses in the articular cartilage of ovariectomized rats	Excluded	Not related
S. McIlroy; L. Sayliss; P. Browning; L. M. Bearne	2017	Aquatic therapy for people with persistent knee pain: A feasibility study	Excluded	Not related
C. A. McGibbon; S. C. E. Brandon; M. Brookshaw; A. Sexton	2017	Effects of an over-ground exoskeleton on external knee moments during stance phase of gait in healthy adults	Excluded	Not related
R. N. Maniar; T. Singhi; A. Patil; G. Kumar; P. Maniar; J. Singh	2017	Optimizing effectivity of tranexamic acid in bilateral knee arthroplasty — A prospective randomized controlled study	Excluded	Not related
L. Malisoux; P. Gette; N. Chambon; A. Urhausen; D. Theisen	2017	Adaptation of running pattern to the drop of standard cushioned shoes: A randomised controlled trial with a 6-month follow-up	Excluded	Not related
E. G. Madden; C. O. Kean; T. V. Wrigley; K. L. Bennell; R. S. Hinman	2017	How do rocker-soled shoes influence the knee adduction moment in people with knee osteoarthritis? An analysis of biomechanical mechanisms	Excluded	Not related
C. Luz-Santos; J. R. Camatti; A. B. Paixão; K. N. Sá; P. Montoya; M. Lee; A. F. Baptista; J. Ribeiro Camatti; A. Barbosa Paixão; K. Nunes Sá; A. Fontes Baptista	2017	Additive effect of tDCS combined with Peripheral Electrical Stimulation to an exercise program in pain control in knee osteoarthritis: study protocol for a randomized controlled trial	Excluded	Protocol
J. Lü; L. Huang; X. Wu; W. Fu; Y. Liu	2017	Effect of Tai Ji Quan training on self-reported sleep quality in elderly Chinese women with knee osteoarthritis: a randomized controlled trail	Excluded	Not related
M. J. Long; E. Papi; L. D. Duffell; A. H. McGregor	2017	Predicting knee osteoarthritis risk in injured populations	Excluded	Not related
R. F. Loeser; D. P. Beavers; A. C. Bay-Jensen; M. A. Karsdal; B. J. Nicklas; A. Guermazi; D. J. Hunter; S. P. Messier	2017	Effects of dietary weight loss with and without exercise on interstitial matrix turnover and tissue inflammation biomarkers in adults with knee osteoarthritis: the Intensive Diet and Exercise for Arthritis trial (IDEA)	Excluded	Not related
P. Levinger; J. Dunn; N. Bifera; M. Butson; G. Elias; K. Hill; K. D. Hill	2017	High-speed resistance training and balance training for people with knee osteoarthritis to reduce falls risk: study protocol for a pilot randomized controlled trial	Excluded	Protocol
S. H. Lee; O. S. Lee; S. H. Teo; Y. S. Lee	2017	Change in gait after high tibial osteotomy: A Review	Excluded	Not related
A. Langkilde; T. L. Jakobsen; T. Q. Bandholm; J. Eugen-Olsen; T. Blauenfeldt; J. Petersen; O. Andersen	2017	Inflammation and post-operative recovery in patients undergoing total knee arthroplasty-secondary analysis of a randomized controlled trial	Excluded	Not related
I. Krauss; G. Müller; B. Steinhilber; G. Haupt; P. Janssen; P. Martus	2017	Effectiveness and efficiency of different weight machine-based strength training programmes for patients with hip or knee osteoarthritis: a protocol for a quasi-experimental controlled study in the context of health services research	Excluded	Protocol
Y.-H. Kim; J.-W. Park; J.-S. Kim	2017	Do High-Flexion Total Knee Designs Increase the Risk of Femoral Component Loosening?	Excluded	Not related
T. Kendzerska; P. Jüni; L. K. King; R. Croxford; I. Stanaitis; G. A. Hawker	2017	The longitudinal relationship between hand, hip and knee osteoarthritis and cardiovascular events: a population-based cohort study	Excluded	Not related
C. O. Kean; R. S. Hinman; T. V. Wrigley; B.-W. Lim; K. L. Bennell	2017	Impact loading following quadriceps strength training in individuals with medial knee osteoarthritis and varus alignment	Excluded	Not related
P. B. Jørgensen; S. B. Bogh; S. Kierkegaard; H. Sørensen; A. Odgaard; K. Søballe; I. Mechlenburg	2017	The efficacy of early initiated, supervised, progressive resistance training compared to unsupervised, home-based exercise after unicompartmental knee arthroplasty: a single-blinded randomized controlled trial	Excluded	Not related
Y. Ishii; H. Noguchi; J. Sato; H. Ishii; K. Todoroki; S.-i. Toyabe	2017	Association between body weight and proximal tibial bone mineral density after bilateral total knee arthroplasty	Excluded	Not related
G. Iolascon; F. Gimigliano; A. Moretti; A. de Sire; A. Migliore; M. L. Brandi; P. Piscitelli	2017	Early osteoarthritis: How to define, diagnose, and manage. A systematic review	Excluded	Review
P. M. Iiholm; P. Iiaagaard; H. Iischrøder; S. T. Iiskou	2017	High-intensity strength training in addition to standard non-surgical treatment in patients with knee osteoarthritis – a randomized controlled trial	Excluded	Not Article
A. Holsgaard-Larsen; B. Clausen; J. Søndergaard; R. Christensen; T. P. Andriacchi; E. M. Roos	2017	The effect of instruction in analgesic use compared with neuromuscular exercise on knee-joint load in patients with knee osteoarthritis: a randomized, single-blind, controlled trial	Excluded	Not related
R. S. Hinman; B. J. Lawford; P. K. Campbell; A. M. Briggs; J. Gale; C. Bills; S. D. French; J. Kasza; A. Forbes; A. Harris; S. J. Bunker; C. M. Delany; K. L. Bennell	2017	Telephone-Delivered Exercise Advice and Behavior Change Support by Physical Therapists for People with Knee Osteoarthritis: Protocol for the Telecare Randomized Controlled Trial	Excluded	Protocol
A. Heikkilä; N. Sevander-Kreus; A. Häkkinen; M. Vuorenmaa; P. Salo; P. Konsta; J. Ylinen	2017	Effect of total knee replacement surgery and postoperative 12 month home exercise program on gait parameters	Excluded	Not related
L. A. Harvey; O. M. Katalinic; R. D. Herbert; A. M. Moseley; N. A. Lannin; K. Schurr	2017	Stretch for the treatment and prevention of contracture: an abridged republication of a Cochrane Systematic Review	Excluded	Not related
M. Hall; R. S. Hinman; M. van der Esch; M. van der Leeden; J. Kasza; T. V. Wrigley; B. R. Metcalf; F. Dobson; K. L. Bennell	2017	Is the relationship between increased knee muscle strength and improved physical function following exercise dependent on baseline physical function status?	Excluded	Not related
Y. Fukumoto; H. Tateuchi; R. Tsukagoshi; Y. Okita; H. Akiyama; K. So; Y. Kuroda; N. Ichihashi	2017	Effects of High- and Low-Velocity Resistance Training on Gait Kinematics and Kinetics in Individuals with Hip Osteoarthritis: A Randomized Controlled Trial	Excluded	Not related
M. Fransen; L. Nairn; L. Bridgett; J. Crosbie; L. March; D. Parker; R. Crawford; A. R. Harmer	2017	Post-Acute Rehabilitation After Total Knee Replacement: A Multicenter Randomized Clinical Trial Comparing Long-Term Outcomes	Excluded	Not related
G. V. EspÍ-LÓPez; P. Serra-AÑO; J. Vicent-Ferrando; M. SÁNchez-Moreno-Giner; J. L. Arias-BurÍA; J. Cleland; C. FernÁNdez-De-Las-PeÑAs	2017	Effectiveness of Inclusion of Dry Needling in a Multimodal Therapy Program for Patellofemoral Pain: A Randomized Parallel-Group Trial	Excluded	Not related
J. M. Dias; L. Cisneros; R. Dias; C. Fritsch; W. Gomes; L. Pereira; M. L. Santos; P. H. Ferreira	2017	Hydrotherapy improves pain and function in older women with knee osteoarthritis: a randomized controlled trial	Excluded	Not related
M. de Rooij; M. van der Leeden; J. Cheung; M. van der Esch; A. Häkkinen; D. Haverkamp; L. D. Roorda; J. Twisk; J. Vollebregt; W. F. Lems; J. Dekker; M. de Rooij; A. Häkkinen; D. Haverkamp	2017	Efficacy of Tailored Exercise Therapy on Physical Functioning in Patients With Knee Osteoarthritis and Comorbidity: A Randomized Controlled Trial	Excluded	Not related
I. T. G. de Oliveira Gondim; A. B. da Costa Torres; A. T. Baudel de Lacerda; D. Q. Kühni Fernandes; M. Costa do Couto; M. A. Carneiro Pedrosa	2017	Effects of a therapeutic exercises program associated with pompage technique on pain, balance and strength in elderly women with knee osteoarthritis	Excluded	Not related
J. Cormier; K. Cone; J. Lanpher; A. Kinens; T. Henderson; L. Liaw; E. J. Bilsky; T. King; C. J. Rosen; G. W. Stevenson	2017	Exercise reverses pain-related weight asymmetry and differentially modulates trabecular bone microarchitecture in a rat model of osteoarthritis	Excluded	Not related
S. B. Cook; D. P. LaRoche; M. R. Villa; H. Barile; T. M. Manini	2017	Blood flow restricted resistance training in older adults at risk of mobility limitations	Excluded	Not related
N. J. Collins; R. S. Hinman; H. B. Menz; K. M. Crossley	2017	Immediate effects of foot orthoses on pain during functional tasks in people with patellofemoral osteoarthritis: A cross-over, proof-of-concept study	Excluded	Not related
C. Cheung; J. F. Wyman; U. Bronas; T. McCarthy; K. Rudser; M. A. Mathiason	2017	Managing knee osteoarthritis with yoga or aerobic/strengthening exercise programs in older adults: a pilot randomized controlled trial	Excluded	Not related
W. J. Chang; K. L. Bennell; P. W. Hodges; R. S. Hinman; C. L. Young; V. Buscemi; M. B. Liston; S. M. Schabrun	2017	Addition of transcranial direct current stimulation to quadriceps strengthening exercise in knee osteoarthritis: A pilot randomised controlled trial	Excluded	Not related
N. J. Chang; M. Y. Shie; K. W. Lee; P. H. Chou; C. C. Lin; C. J. Chu	2017	Can Early Rehabilitation Prevent Posttraumatic Osteoarthritis in the Patellofemoral Joint after Anterior Cruciate Ligament Rupture? Understanding the Pathological Features	Excluded	Not related
G. Cao; Q. Huang; B. Xu; Z. Huang; J. Xie; F. Pei	2017	Multimodal Nutritional Management in Primary Total Knee Arthroplasty: A Randomized Controlled Trial	Excluded	Not related
J. Calatayud; J. Casaña; Y. Ezzatvar; M. Jakobsen; E. Sundstrup; L. Andersen; J. Casaña; M. D. Jakobsen; L. L. Andersen	2017	High-intensity preoperative training improves physical and functional recovery in the early post-operative periods after total knee arthroplasty: a randomized controlled trial	Excluded	Not related
L. Brosseau; J. Taki; B. Desjardins; O. Thevenot; M. Fransen; G. A. Wells; A. M. Imoto; K. Toupin-April; M. Westby; I. C. Álvarez Gallardo; W. Gifford; L. Laferrière; P. Rahman; L. Loew; G. De Angelis; S. Cavallo; S. M. Shallwani; A. Aburub; K. L. Bennell; M. Van der Esch	2017	The Ottawa panel clinical practice guidelines for the management of knee osteoarthritis. Part three: aerobic exercise programs	Excluded	Guidelines
L. Brosseau; J. Taki; B. Desjardins; O. Thevenot; M. Fransen; G. A. Wells; A. M. Imoto; K. Toupin-April; M. Westby; I. C. Álvarez Gallardo; W. Gifford; L. Laferrière; P. Rahman; L. Loew; G. De Angelis; S. Cavallo; S. M. Shallwani; A. Aburub; K. L. Bennell; M. Van der Esch	2017	The Ottawa panel clinical practice guidelines for the management of knee osteoarthritis. Part two: strengthening exercise programs	Excluded	Guidelines
G. T. Bozbas; O. F. Sendur; A. H. Aydemir	2017	Primary knee osteoarthritis increases the risk of falling	Excluded	Not related
T. B. Birmingham; R. Moyer; K. Leitch; B. Chesworth; D. Bryant; K. Willits; R. Litchfield; P. J. Fowler; J. R. Giffin	2017	Changes in biomechanical risk factors for knee osteoarthritis and their association with 5-year clinically important improvement after limb realignment surgery	Excluded	Not related
M. S. Bilgen; G. Eken; N. Guney	2017	Short-term results of the management of severe bone defects in primary TKA with cement and K-wires	Excluded	Not related
L. C. Benson; T. G. Almonroeder; K. M. O'Connor	2017	Quantifying knee mechanics during balance training exercises	Excluded	Not related
D. Beckwée; P. Vaes; S. Raeymaeckers; M. Shahabpour; T. Scheerlinck; I. Bautmans	2017	Exercise in knee osteoarthritis: do treatment outcomes relate to bone marrow lesions? A randomized trial	Excluded	Not related
C. Bartholdy; C. Juhl; R. Christensen; H. Lund; W. Zhang; M. Henriksen	2017	The role of muscle strengthening in exercise therapy for knee osteoarthritis: A systematic review and meta-regression analysis of randomized trials	Excluded	Review
M. J. Bade; T. Struessel; M. Dayton; J. Foran; R. H. Kim; T. Miner; P. Wolfe; W. M. Kohrt; D. Dennis; J. E. Stevens-Lapsley	2017	Early High-Intensity Versus Low-Intensity Rehabilitation After Total Knee Arthroplasty: A Randomized Controlled Trial	Excluded	Not related
O. Ayanniyi; R. F. Egwu; A. F. Adeniyi	2017	Physiotherapy management of knee osteoarthritis in Nigeria—A survey of self-reported treatment preferences	Excluded	Not related
F. Angst; A. Aeschlimann; J. Angst	2017	The minimal clinically important difference raised the significance of outcome effects above the statistical level, with methodological implications for future studies	Excluded	Not related
J. Allen; I. Imbert; J. Havelin; T. Henderson; G. Stevenson; L. Liaw; T. King	2017	Effects of Treadmill Exercise on Advanced Osteoarthritis Pain in Rats	Excluded	Not related
	2017	Abstracts	Excluded	Not Article
	2017	Paper Abstract	Excluded	Not Article
	2017	2017 Annual Meeting of the American Society for Bone and Mineral Research, Colorado Convention Center, Denver, CO, USA — September 8–11, 2017	Excluded	Not Article
	2017	2017 ACR/ARHP Annual Meeting Abstract Supplement	Excluded	Not Article
Q. Zhu; L. Huang; X. Wu; L. Wang; Y. Zhang; M. Fang; Y. Liu; J. X. Li	2016	Effects of Tai Ji Quan training on gait kinematics in older Chinese women with knee osteoarthritis: A randomized controlled trial	Excluded	Not related
L. Xu; L. N. Nwosu; J. J. Burston; P. J. Millns; D. R. Sagar; P. I. Mapp; P. Meesawatsom; L. Li; A. J. Bennett; D. A. Walsh; V. Chapman	2016	The anti-NGF antibody muMab 911 both prevents and reverses pain behaviour and subchondral osteoclast numbers in a rat model of osteoarthritis pain	Excluded	Not related
L. R. J. Wood; M. Blagojevic-Bucknall; S. Stynes; D. D'Cruz; R. Mullis; R. Whittle; G. Peat; N. E. Foster	2016	Impairment-targeted exercises for older adults with knee pain: a proof-of-principle study (TargET-Knee-Pain)	Excluded	Not related
P. Wang; L. Yang; C. Liu; X. Wei; X. Yang; Y. Zhou; H. Jiang; Z. Lei; J. D. Reinhardt; C. He	2016	Effects of Whole Body Vibration Exercise associated with Quadriceps Resistance Exercise on functioning and quality of life in patients with knee osteoarthritis: a randomized controlled trial	Excluded	Not related
P. Wang; L. Yang; H. Li; Z. Lei; X. Yang; C. Liu; H. Jiang; L. Zhang; Z. Zhou; J. D. Reinhardt; C. He	2016	Effects of whole-body vibration training with quadriceps strengthening exercise on functioning and gait parameters in patients with medial compartment knee osteoarthritis: a randomised controlled preliminary study	Excluded	Not related
J. A. D. van der Woude; R. J. van Heerwaarden; S. Spruijt; F. Eckstein; S. Maschek; P. M. van Roermund; R. J. H. Custers; W. E. van Spil; S. C. Mastbergen; F. P. J. G. Lafeber	2016	Six weeks of continuous joint distraction appears sufficient for clinical benefit and cartilaginous tissue repair in the treatment of knee osteoarthritis	Excluded	Not related
Y. A. Tuakli-Wosornu; F. Selzer; E. Losina; J. N. Katz	2016	Predictors of Exercise Adherence in Patients With Meniscal Tear and Osteoarthritis	Excluded	Not related
M. A. Tevald; A. M. Murray; B. Luc; K. Lai; D. Sohn; B. Pietrosimone	2016	The contribution of leg press and knee extension strength and power to physical function in people with knee osteoarthritis: A cross-sectional study	Excluded	Not related
M. A. Tevald; A. Murray; B. A. Luc; K. Lai; D. Sohn; B. Pietrosimone	2016	Hip abductor strength in people with knee osteoarthritis: A cross-sectional study of reliability and association with function	Excluded	Not related
G. Telles; D. R. Cristovão; F. A. T. C. Belache; M. R. A. Santos; R. S. d. Almeida; L. A. C. Nogueira	2016	The effect of adding myofascial techniques to an exercise programme for patients with anterior knee pain	Excluded	Not related
D. A. Sutton; M. Nordin; P. Côté; K. Randhawa; H. Yu; J. J. Wong; P. Stern; S. Varatharajan; D. Southerst; H. M. Shearer; M. Stupar; C. Chung; R. Goldgrub; L. J. Carroll; A. Taylor-Vaisey	2016	The Effectiveness of Multimodal Care for Soft Tissue Injuries of the Lower Extremity: A Systematic Review by the Ontario Protocol for Traffic Injury Management (OPTIMa) Collaboration	Excluded	Not related
L. Sosdian; R. S. Hinman; T. V. Wrigley; K. L. Paterson; M. Dowsey; P. Choong; K. Bennell	2016	Quantifying varus and valgus thrust in individuals with severe knee osteoarthritis	Excluded	Not related
A. Soriano-Maldonado; L. Klokker; C. Bartholdy; E. Bandak; K. Ellegaard; H. Bliddal; M. Henriksen	2016	Intra-Articular Corticosteroids in Addition to Exercise for Reducing Pain Sensitivity in Knee Osteoarthritis: Exploratory Outcome from a Randomized Controlled Trial	Excluded	Not related
B. Skoffer; T. Maribo; I. Mechlenburg; P. M. Hansen; K. Søballe; U. Dalgas; K. Søballe	2016	Efficacy of Preoperative Progressive Resistance Training on Postoperative Outcomes in Patients Undergoing Total Knee Arthroplasty	Excluded	Not related
S. Singh; M. Pattnaik; P. Mohanty; G. S. Ganesh	2016	Effectiveness of hip abductor strengthening on health status, strength, endurance and six minute walk test in participants with medial compartment symptomatic knee osteoarthritis	Excluded	Not related
M. B. Schache; J. A. McClelland; K. E. Webster	2016	Does the addition of hip strengthening exercises improve outcomes following total knee arthroplasty? A study protocol for a randomized trial	Excluded	Not related
C. H. S. Ruxton; E. Derbyshire; M. Toribio-Mateas	2016	Role of fatty acids and micronutrients in healthy ageing: a systematic review of randomised controlled trials set in the context of European dietary surveys of older adults	Excluded	Not related
S. Rosenlund; L. Broeng; S. Overgaard; C. Jensen; A. Holsgaard-Larsen	2016	The efficacy of modified direct lateral versus posterior approach on gait function and hip muscle strength after primary total hip arthroplasty at 12months follow-up. An explorative randomised controlled trial	Excluded	Not related
A. H. N. Robinson; T. Keith	2016	Osteoarthritis of the ankle	Excluded	Not related
J. Radhakrishnan; A. Subramanian; U. M. Krishnan; S. Sethuraman	2016	Injectable and 3D Bioprinted Polysaccharide Hydrogels: From Cartilage to Osteochondral Tissue Engineering	Excluded	Not related
B. Pongcharoen; C. Ruetiwarangkoon	2016	Does tranexamic acid reduce blood loss and transfusion rates in unicompartmental knee arthroplasty?	Excluded	Not related
C. Pichonnaz; J.-P. Bassin; E. Lécureux; G. Christe; D. Currat; K. Aminian; B. M. Jolles	2016	Effect of Manual Lymphatic Drainage After Total Knee Arthroplasty: A Randomized Controlled Trial	Excluded	Not related
K. L. Ong; A. F. Anderson; F. Niazi; A. L. Fierlinger; S. M. Kurtz; R. D. Altman	2016	Hyaluronic Acid Injections in Medicare Knee Osteoarthritis Patients Are Associated With Longer Time to Knee Arthroplasty	Excluded	Not related
G. Omori; K. Narumi; K. Nishino; A. Nawata; H. Watanabe; M. Tanaka; K. Endoh; Y. Koga	2016	Association of mechanical factors with medial knee osteoarthritis: A cross-sectional study from Matsudai Knee Osteoarthritis Survey	Excluded	Not related
O. M. Olagbegi; B. O. A. Adegoke; A. Odole	2016	Effectiveness of combined chain exercises on pain and function in patients with knee osteoarthritis	Full-Text Screening
S. Ogawa; Y. Awaga; M. Takashima; A. Hama; A. Matsuda; H. Takamatsu	2016	Knee osteoarthritis pain following medial meniscectomy in the nonhuman primate	Excluded	Not related
S. Ogawa; Y. Awaga; M. Takashima; A. Hama; A. Matsuda; H. Takamatsu	2016	Antinociceptive effect of clinical analgesics in a nonhuman primate model of knee osteoarthritis	Excluded	Not related
M. O'Connell; S. Farrokhi; G. K. Fitzgerald	2016	The role of knee joint moments and knee impairments on self-reported knee pain during gait in patients with knee osteoarthritis	Excluded	Not related
M. Ni; K. Mooney; J. F. Signorile	2016	Controlled pilot study of the effects of power yoga in Parkinson’s disease	Excluded	Not related
C. Nguyen; M.-M. Lefèvre-Colau; S. Poiraudeau; F. Rannou	2016	Rehabilitation (exercise and strength training) and osteoarthritis: A critical narrative review	Excluded	Review
M. Munukka; B. Waller; T. Rantalainen; A. Häkkinen; M. T. Nieminen; E. Lammentausta; U. M. Kujala; J. Paloneva; S. Sipilä; A. Peuna; H. Kautiainen; H. Selänne; I. Kiviranta; A. Heinonen	2016	Efficacy of progressive aquatic resistance training for tibiofemoral cartilage in postmenopausal women with mild knee osteoarthritis: a randomised controlled trial	Excluded	Not related
S. P. Messier; D. P. Beavers; C. Herman; D. J. Hunter; P. DeVita	2016	Are unilateral and bilateral knee osteoarthritis patients unique subsets of knee osteoarthritis? A biomechanical perspective	Excluded	Not related
A. Mahmoudian; J. H. van Dieen; S. M. Bruijn; I. A. C. Baert; G. S. Faber; F. P. Luyten; S. M. P. Verschueren	2016	Varus thrust in women with early medial knee osteoarthritis and its relation with the external knee adduction moment	Excluded	Not related
R. F. Loeser; W. Pathmasiri; S. J. Sumner; S. McRitchie; D. Beavers; P. Saxena; B. J. Nicklas; J. Jordan; A. Guermazi; D. J. Hunter; S. P. Messier	2016	Association of urinary metabolites with radiographic progression of knee osteoarthritis in overweight and obese adults: an exploratory study	Excluded	Not related
Y. Li; Y. Su; S. Chen; Y. Zhang; Z. Zhang; C. Liu; M. Lu; F. Liu; S. Li; Z. He; Y. Wang; L. Sheng; W. Wang; Z. Zhan; X. Wang; N. Zheng	2016	The effects of resistance exercise in patients with knee osteoarthritis: a Review	Excluded	Review
R. J. Leigh; S. T. Osis; R. Ferber	2016	Kinematic gait patterns and their relationship to pain in mild-to-moderate hip osteoarthritis	Excluded	Not related
M. L. A. Landsmeer; J. Runhaar; P. van der Plas; M. van Middelkoop; D. Vroegindeweij; B. Koes; P. J. E. Bindels; E. H. G. Oei; S. M. A. Bierma-Zeinstra	2016	Reducing progression of knee OA features assessed by MRI in overweight and obese women: secondary outcomes of a preventive RCT	Excluded	Not related
I. Krauss; G. Mueller; G. Haupt; B. Steinhilber; P. Janssen; N. Jentner; P. Martus	2016	Effectiveness and efficiency of an 11-week exercise intervention for patients with hip or knee osteoarthritis: a protocol for a controlled study in the context of health services research	Excluded	Protocol
L. Klokker; R. Christensen; E. E. Wæhrens; E. Bandak; C. Bartholdy; H. Bliddal; M. Henriksen	2016	Dynamic weight-bearing assessment of pain in knee osteoarthritis: construct validity, responsiveness, and interpretability in a research setting	Excluded	Not related
Y.-H. Kim; J.-W. Park; J.-S. Kim	2016	A Comparison of 5 Models of Total Knee Arthroplasty in Young Patients	Excluded	Not related
M. S. Kim; J. H. Kim; I. J. Koh; S. W. Jang; D. H. Jeong; Y. In	2016	Is High-Flexion Total Knee Arthroplasty a Valid Concept? Bilateral Comparison With Standard Total Knee Arthroplasty	Excluded	Not related
H. Kim; M. Kim; N. Kojima; K. Fujino; E. Hosoi; H. Kobayashi; S. Somekawa; Y. Niki; Y. Yamashiro; H. Yoshida	2016	Exercise and Nutritional Supplementation on Community-Dwelling Elderly Japanese Women With Sarcopenic Obesity: A Randomized Controlled Trial	Excluded	Not related
S. A. Johnson; D. D. Frisbie	2016	Cartilage Therapy and Repair in Equine Athletes	Excluded	Not related
H. Iijima; T. Aoyama; A. Ito; J. Tajino; S. Yamaguchi; M. Nagai; W. Kiyan; X. Zhang; H. Kuroki	2016	Exercise intervention increases expression of bone morphogenetic proteins and prevents the progression of cartilage-subchondral bone lesions in a post-traumatic rat knee model	Excluded	Not related
E. O. Huber; A. Meichtry; R. A. de Bie; C. H. Bastiaenen	2016	Construct validity of change scores of the Chair Stand Test versus Timed Up and Go Test, KOOS questionnaire and the isometric muscle strength test in patients with severe knee osteoarthritis undergoing total knee replacement	Excluded	Not related
W.-L. Hsi	2016	Analysis of medial deviation of center of pressure after initial heel contact in forefoot varus	Excluded	Not related
C. Henricsdotter; K. Ellegaard; L. Klokker; C. Bartholdy; E. Bandak; E. M. Bartels; H. Bliddal; M. Henriksen	2016	Changes in ultrasound assessed markers of inflammation following intra-articular steroid injection combined with exercise in knee osteoarthritis: exploratory outcome from a randomized trial	Excluded	Not related
J. A. Gustafson; S. Gorman; G. K. Fitzgerald; S. Farrokhi	2016	Alterations in walking knee joint stiffness in individuals with knee osteoarthritis and self-reported knee instability	Excluded	Not related
W. T. Garvey; J. I. Mechanick; E. M. Brett; A. J. Garber; D. L. Hurley; A. M. Jastreboff; K. Nadolsky; R. Pessah-Pollack; R. Plodkowski	2016	American Association of Clinical Endocrinologists and American College of Endocrinology Comprehensive Clinical Practice Guidelines for Medical Care of Patients with Obesity	Excluded	Not related
V. Gade; J. Allen; J. L. Cole; P. J. Barrance	2016	Upright Magnetic Resonance Imaging Tasks in the Knee Osteoarthritis Population: Relationships Between Knee Flexion Angle, Self-Reported Pain, and Performance	Excluded	Not related
M. N. Fournier; J. Hallock; W. M. Mihalko	2016	Preoperative Optimization of Total Joint Arthroplasty Surgical Risk: Obesity	Excluded	Not related
S. Farrokhi; C. A. Voycheck; J. A. Gustafson; G. K. Fitzgerald; S. Tashman	2016	Knee joint contact mechanics during downhill gait and its relationship with varus/valgus motion and muscle strength in patients with knee osteoarthritis	Excluded	Not related
F. Eckstein; C. Peterfy	2016	A 20 years of progress and future of quantitative magnetic resonance imaging (qMRI) of cartilage and articular tissues—personal perspective	Excluded	Not related
B. Dingenen; L. Janssens; S. Claes; J. Bellemans; F. F. Staes	2016	Lower extremity muscle activation onset times during the transition from double-leg stance to single-leg stance in anterior cruciate ligament reconstructed subjects	Excluded	Not related
Ü. Dinçer; S. Arıbal; H. Saygın; M. İncedayı; O. Rodop	2016	The effects of closed kinetic chain exercise on articular cartilage morphology: myth or reality? a randomized controlled clinical trial	Full-Text Screening
I. Dimauro; M. Scalabrin; C. Fantini; E. Grazioli; M. R. Beltran Valls; N. Mercatelli; A. Parisi; S. Sabatini; L. Di Luigi; D. Caporossi	2016	Resistance training and redox homeostasis: Correlation with age-associated genomic changes	Excluded	Not related
K. Dideriksen; A. P. Boesen; J. F. Kristiansen; S. P. Magnusson; P. Schjerling; L. Holm; M. Kjaer	2016	Skeletal muscle adaptation to immobilization and subsequent retraining in elderly men: No effect of anti-inflammatory medication	Excluded	Not related
E. Coudeyre; A. G. Jegu; M. Giustanini; J. P. Marrel; P. Edouard; B. Pereira	2016	Isokinetic muscle strengthening for knee osteoarthritis: A systematic review of randomized controlled trials with meta-analysis	Excluded	Review
J. Cip; H. Erb-Linzmeier; P. Stadlbauer; C. Bach; A. Martin; R. Germann	2016	Continuous intra-articular local anesthetic drug instillation versus discontinuous sciatic nerve block after total knee arthroplasty	Excluded	Not related
T. L.-W. Chen; L. K. Y. Sze; I. S. Davis; R. T. H. Cheung	2016	Effects of training in minimalist shoes on the intrinsic and extrinsic foot muscle volume	Excluded	Not related
S.-Y. Chang; Y.-J. Lin; W.-C. Hsu; L.-F. Hsieh; Y.-H. Lin; C.-C. Chang; Y.-C. Chou; L.-F. Chen	2016	Exercise Alters Gait Pattern but Not Knee Load in Patients with Knee Osteoarthritis	Excluded	Not related
M. J. Callaghan; H. Guney; N. D. Reeves; D. Bailey; K. Doslikova; C. N. Maganaris; R. Hodgson; D. T. Felson	2016	A knee brace alters patella position in patellofemoral osteoarthritis: a study using weight bearing magnetic resonance imaging	Excluded	Not related
F. F. Bryk; A. C. Dos Reis; D. Fingerhut; T. Araujo; M. Schutzer; P. Cury Rde; A. Duarte, Jr.; T. Y. Fukuda	2016	Exercises with partial vascular occlusion in patients with knee osteoarthritis: a randomized clinical trial	Excluded	Not related
C. K. Brown; D. Southerst; P. Côté; H. M. Shearer; K. Randhawa; J. J. Wong; H. Yu; S. Varatharajan; D. Sutton; P. J. Stern; K. D’Angelo; S. Dion; J. Cox; R. Goldgrub; M. Stupar; L. J. Carroll; A. Taylor-Vaisey	2016	The Effectiveness of Exercise on Recovery and Clinical Outcomes in Patients With Soft Tissue Injuries of the Hip, Thigh, or Knee: A Systematic Review by the Ontario Protocol for Traffic Injury Management (OPTIMa) Collaboration	Excluded	Not related
I. Botnmark; S. Tumilty; R. Mani	2016	Tactile acuity, body schema integrity and physical performance of the shoulder: A cross-sectional study	Excluded	Not related
H. R. Bokaeian; A. H. Bakhtiary; M. Mirmohammadkhani; J. Moghimi	2016	The effect of adding whole body vibration training to strengthening training in the treatment of knee osteoarthritis: A randomized clinical trial	Excluded	Not related
W. Bily; C. Franz; L. Trimmel; S. Loefler; J. Cvecka; S. Zampieri; W. Kasche; N. Sarabon; P. Zenz; H. Kern	2016	Effects of Leg-Press Training With Moderate Vibration on Muscle Strength, Pain, and Function After Total Knee Arthroplasty: A Randomized Controlled Trial	Excluded	Not related
K. L. Bennell; Y. Ahamed; G. Jull; C. Bryant; M. A. Hunt; A. B. Forbes; J. Kasza; M. Akram; B. Metcalf; A. Harris; T. Egerton; J. A. Kenardy; M. K. Nicholas; F. J. Keefe	2016	Physical Therapist-Delivered Pain Coping Skills Training and Exercise for Knee Osteoarthritis: Randomized Controlled Trial	Excluded	Not related
J. L. Bellamy; B. J. Goff; S. A. Sayeed	2016	Economic Impact of Ketorolac vs Corticosteroid Intra-Articular Knee Injections for Osteoarthritis: A Randomized, Double-Blind, Prospective Study	Excluded	Not related
D. K. Bae; C. H. Park; E. J. Kim; S. J. Song	2016	Medial cortical fractures in computer-assisted closing-wedge high tibial osteotomy	Excluded	Not related
C. G. A. Araújo; C. de Souza Guerino Macedo; D. Ferreira; L. Shigaki; R. A. da Silva	2016	Mcconnell’s patellar taping does not alter knee and hip muscle activation differences during proprioceptive exercises: A randomized placebo-controlled trial in women with patellofemoral pain syndrome	Excluded	Not related
S. Anwer; A. Alghadir; H. Zafar; E. Al-Eisa	2016	Effect of whole body vibration training on quadriceps muscle strength in individuals with knee osteoarthritis: a Review	Excluded	Not related
T. Amano; K. Tamari; S. Tanaka; S. Uchida; H. Ito; S. Morikawa; K. Kawamura	2016	Factors for Assessing the Effectiveness of Early Rehabilitation after Minimally Invasive Total Knee Arthroplasty: A Prospective Cohort Study	Excluded	Not related
A. Alghadir; S. Anwer	2016	Effect of retro and forward walking on quadriceps muscle strength, pain, function, and mobility in patients with knee osteoarthritis: a protocol for a randomized controlled trial	Excluded	Not related
	2016	POSTER PRESENTATION	Excluded	Not Article
	2016	Abstracts	Excluded	Not Article
	2016	Paper Abstract	Excluded	Not Article
	2016	2016 Annual Meeting of the American Society for Bone and Mineral Research Atlanta, GA September 16–19, 2016	Excluded	Not Article
	2016	2016 ACR/ARHP Annual Meeting Abstract Supplement	Excluded	Not Article
R. Zeng; J. Lin; S. Wu; L. Chen; S. Chen; H. Gao; Y. Zheng; H. Ma	2015	A randomized controlled trial: Preoperative home-based combined Tai Chi and Strength Training (TCST) to improve balance and aerobic capacity in patients with total hip arthroplasty (THA)	Excluded	Not related
A. Zech; S. Hendrich; K. Pfeifer	2015	Association Between Exercise Therapy Dose and Functional Improvements in the Early Postoperative Phase After Hip and Knee Arthroplasty: An Observational Study	Excluded	Not related
S. Xu; H. Liu; Y. Xie; L. Sang; J. Liu; B. Chen	2015	Effect of mesenchymal stromal cells for articular cartilage degeneration treatment: a meta-analysis	Excluded	Not related
E. Woitzik; C. Jacobs; J. J. Wong; P. Côté; H. M. Shearer; K. Randhawa; D. Sutton; D. Southerst; S. Varatharajan; R. J. Brison; H. Yu; G. van der Velde; P. J. Stern; A. Taylor-Vaisey; M. Stupar; S. Mior; L. J. Carroll	2015	The effectiveness of exercise on recovery and clinical outcomes of soft tissue injuries of the leg, ankle, and foot: A systematic review by the Ontario Protocol for Traffic Injury Management (OPTIMa) Collaboration	Excluded	Not related
A. E. Wluka; C. Ding; Y. Wang; G. Jones; D. M. Urquhart; F. M. Cicuttini	2015	Aspirin is associated with reduced cartilage loss in knee osteoarthritis: Data from a cohort study	Excluded	Not related
C. Wittens; A. H. Davies; N. Bækgaard; R. Broholm; A. Cavezzi; S. Chastanet; M. de Wolf; C. Eggen; A. Giannoukas; M. Gohel; S. Kakkos; J. Lawson; T. Noppeney; S. Onida; P. Pittaluga; S. Thomis; I. Toonder; M. Vuylsteke; E. G. Committee; P. Kolh; G. J. de Borst; N. Chakfé; S. Debus; R. Hinchliffe; I. Koncar; J. Lindholt; M. V. de Ceniga; F. Vermassen; F. Verzini; R. Document; M. G. De Maeseneer; L…	2015	Editor's Choice – Management of Chronic Venous Disease: Clinical Practice Guidelines of the European Society for Vascular Surgery (ESVS)	Excluded	Not related
M. van der Esch; J. Knoop; M. van der Leeden; L. D. Roorda; W. F. Lems; D. L. Knol; J. Dekker	2015	Clinical phenotypes in patients with knee osteoarthritis: a study in the Amsterdam osteoarthritis cohort	Excluded	Not related
K. P. Valkering; C. J. A. van Bergen; G. A. Buijze; P. H. A. F. Nagel; W. E. Tuinebreijer; R. S. Breederveld	2015	Pain experience and functional outcome of inpatient versus outpatient anterior cruciate ligament reconstruction, an equivalence randomized controlled trial with 12months follow-up	Excluded	Not related
A. Tsarouhas; G. Giakas; K. N. Malizos; G. Spiropoulos; V. Sideris; Y. Koutedakis; M. E. Hantes	2015	Dynamic Effect of Quadriceps Muscle Activation on Anterior Tibial Translation After Single-Bundle and Double-Bundle Anterior Cruciate Ligament Reconstruction	Excluded	Not related
P.-F. Tsai; J. Y. Chang; C. Beck; Y.-F. Kuo; F. J. Keefe; K. Rosengren	2015	A supplemental report to a randomized cluster trial of a 20-week Sun-style Tai Chi for osteoarthritic knee pain in elders with cognitive impairment	Excluded	Not related
L. C. Tsai; S. J. Lee; A. J. Yang; Y. P. Ren; J. M. Press; L. Q. Zhang	2015	Effects of Off-Axis Elliptical Training on Reducing Pain and Improving Knee Function in Individuals With Patellofemoral Pain	Excluded	Not related
A. J. Teichtahl; A. E. Wluka; Y. Wang; P. N. Wijethilake; B. J. Strauss; J. Proietto; J. B. Dixon; G. Jones; A. Forbes; F. M. Cicuttini	2015	Vastus medialis fat infiltration – a modifiable determinant of knee cartilage loss	Excluded	Not related
J. Takacs; M. G. Carpenter; S. J. Garland; M. A. Hunt	2015	Factors Associated With Dynamic Balance in People With Knee Osteoarthritis	Excluded	Not related
N. A. Segal; G. N. Williams; M. C. Davis; R. B. Wallace; A. E. Mikesky	2015	Efficacy of blood flow-restricted, low-load resistance training in women with risk factors for symptomatic knee osteoarthritis	Excluded	Not related
A. Rabini; A. de Sire; E. Marzetti; R. Gimigliano; G. Ferriero; D. B. Piazzini; G. Iolascon; F. Gimigliano	2015	Effects of focal muscle vibration on physical functioning in patients with knee osteoarthritis: a randomized controlled trial	Excluded	Not related
M. E. Petrov; B. R. Goodin; Y. Cruz-Almeida; C. King; T. L. Glover; H. W. Bulls; M. Herbert; K. T. Sibille; E. J. Bartley; B. J. Fessler; A. Sotolongo; R. Staud; D. Redden; R. B. Fillingim; L. A. Bradley	2015	Disrupted Sleep Is Associated With Altered Pain Processing by Sex and Ethnicity in Knee Osteoarthritis	Excluded	Not related
H.-T. Peng; C.-Y. Song	2015	Predictors of treatment response to strengthening and stretching exercises for patellofemoral pain: An examination of patellar alignment	Excluded	Not related
J. Peeler; M. Christian; J. Cooper; J. Leiter; P. MacDonald	2015	Managing Knee Osteoarthritis: The Effects of Body Weight Supported Physical Activity on Joint Pain, Function, and Thigh Muscle Strength	Excluded	Not related
S. H. Park; G. Hwangbo	2015	Effects of combined application of progressive resistance training and Russian electrical stimulation on quadriceps femoris muscle strength in elderly women with knee osteoarthritis	Excluded	Not related
E.-J. Park; J. M. Pezzuto	2015	The pharmacology of resveratrol in animals and humans	Excluded	Not related
P. Nejati; A. Farzinmehr; M. Moradi-Lakeh	2015	The effect of exercise therapy on knee osteoarthritis: a randomized clinical trial	Excluded	Not related
M. V. Machhindra; J. Y. Kang; Y. G. Kang; M. Chowdhry; T. K. Kim	2015	Functional Outcomes of a New Mobile-Bearing Ultra-Congruent TKA System: Comparison With the Posterior Stabilized System	Excluded	Not related
V. Lun; A. Marsh; R. Bray; D. Lindsay; P. Wiley	2015	Efficacy of Hip Strengthening Exercises Compared With Leg Strengthening Exercises on Knee Pain, Function, and Quality of Life in Patients With Knee Osteoarthritis	Excluded	Not related
M. Lindström; T. Wredmark; M.-L. Wretling; M. Henriksson; L. Felländer-Tsai	2015	Post-operative bracing after ACL reconstruction has no effect on knee joint effusion. A prospective, randomized study	Excluded	Not related
B. Li; Z.-t. Liu; P. Shen; B.-z. Zhou; L.-h. Bai	2015	Comparison of therapeutic effects between drainage blood reinfusion and temporary clamping drainage after total knee arthroplasty in patients with rheumatoid arthritis	Excluded	Not related
L. K. Lepley; E. M. Wojtys; R. M. Palmieri-Smith	2015	Combination of eccentric exercise and neuromuscular electrical stimulation to improve quadriceps function post-ACL reconstruction	Excluded	Not related
F. Kocyigit; M. B. Turkmen; M. Acar; N. Guldane; T. Kose; E. Kuyucu; M. Erdil	2015	Kinesio taping or sham taping in knee osteoarthritis? A randomized, double-blind, sham-controlled trial	Excluded	Not related
D. Kobsar; S. T. Osis; B. A. Hettinga; R. Ferber	2015	Gait Biomechanics and Patient-Reported Function as Predictors of Response to a Hip Strengthening Exercise Intervention in Patients with Knee Osteoarthritis	Excluded	Not related
J. Knoop; M. P. M. Steultjens; L. D. Roorda; W. F. Lems; M. van der Esch; C. A. Thorstensson; J. W. R. Twisk; S. M. A. Bierma-Zeinstra; M. van der Leeden; J. Dekker	2015	Improvement in upper leg muscle strength underlies beneficial effects of exercise therapy in knee osteoarthritis: secondary analysis from a randomised controlled trial	Excluded	Not related
K. D. Kendall; C. A. Emery; J. P. Wiley; R. Ferber	2015	The effect of the addition of hip strengthening exercises to a lumbopelvic exercise programme for the treatment of non-specific low back pain: A randomized controlled trial	Excluded	Not related
S. L. Keays; M. Mason; P. A. Newcombe	2015	Individualized Physiotherapy in the Treatment of Patellofemoral Pain	Excluded	Not related
R. T. B. Jorge; M. C. d. Souza; A. Chiari; A. Jones; A. d. R. C. Fernandes; I. Lombardi Júnior; J. Natour	2015	Progressive resistance exercise in women with osteoarthritis of the knee: a randomized controlled trial	Excluded	Not related
C. Jensen; J. Ø. Penny; D. B. Nielsen; S. Overgaard; A. Holsgaard-Larsen	2015	Quantifying Gait Quality in Patients with Large-Head and Conventional Total Hip Arthroplasty—A Prospective Cohort Study	Excluded	Not related
S. Ishikawa; S. Okamoto; Y. Akiyama; K. Isogai; Y. Yamada	2015	Simulated crepitus and its reality-based specification using wearable patient dummy	Excluded	Not related
D. J. Hunter; D. P. Beavers; F. Eckstein; A. Guermazi; R. F. Loeser; B. J. Nicklas; S. L. Mihalko; G. D. Miller; M. Lyles; P. DeVita; C. Legault; J. J. Carr; J. D. Williamson; S. P. Messier	2015	The Intensive Diet and Exercise for Arthritis (IDEA) trial: 18-month radiographic and MRI outcomes	Excluded	Not related
E. O. Huber; E. M. Roos; A. Meichtry; R. A. de Bie; H. A. Bischoff-Ferrari	2015	Effect of preoperative neuromuscular training (NEMEX-TJR) on functional outcome after total knee replacement: an assessor-blinded randomized controlled trial	Excluded	Not related
B. Horsak; D. Artner; A. Baca; B. Pobatschnig; S. Greber-Platzer; S. Nehrer; B. Wondrasch	2015	The effects of a strength and neuromuscular exercise programme for the lower extremity on knee load, pain and function in obese children and adolescents: study protocol for a randomised controlled trial	Excluded	Protocol
S. Hasan	2015	Quadriceps Femoris Strength Training: effect of Neuromuscular Electrical Stimulation Vs Isometric Exercise in Osteoarthritis of Knee	Excluded	Not related
Y. Guerrero; N. Soomro; G. Wilson; Y. Dam; J. Meiklejohn; K. Simpson; R. Smith; J. Brand-Miller; M. Simic; H. O'Connor; Y. Mavros; N. Foroughi; T. Poon; K. Bradshaw; L. March; B. Vanwanseele; F. Eckstein; M. Fransen; J. Bergamasco; A. Anandacoomarasamy; M. F. Singh	2015	Train High Eat Low for Osteoarthritis study (THE LO study): protocol for a randomized controlled trial	Excluded	Not related
T. L. Grindstaff; M. J. Hanish; T. J. Wheeler; C. R. Basnett; D. J. Miriovsky; E. L. Danielson; J. B. Barr; A. J. Threlkeld	2015	Fibular taping does not alter lower extremity spinal reflex excitability in individuals with chronic ankle instability	Excluded	Not related
J. K. Gardner; S. Zhang; H. Liu; G. Klipple; C. Stewart; C. E. Milner; I. M. Asif	2015	Effects of toe-in angles on knee biomechanics in cycling of patients with medial knee osteoarthritis	Excluded	Not related
H. P. French; X. Huang; A. Cummiskey; D. Meldrum; A. Malone	2015	Normalisation method can affect gluteus medius electromyography results during weight bearing exercises in people with hip osteoarthritis (OA): A case control study	Excluded	Not related
S. Farrokhi; M. O’Connell; G. K. Fitzgerald	2015	Altered gait biomechanics and increased knee-specific impairments in patients with coexisting tibiofemoral and patellofemoral osteoarthritis	Excluded	Not related
A. M. Ezzat; K. MacPherson; J. Leese; L. C. Li	2015	The Effects of Interventions to Increase Exercise Adherence in People with Arthritis: A Systematic Review	Excluded	Not related
A. Dieterich; F. Petzke; C. Pickard; P. Davey; D. Falla	2015	Differentiation of gluteus medius and minimus activity in weight bearing and non-weight bearing exercises by M-mode ultrasound imaging	Excluded	Not related
N. Cuperus; T. J. Hoogeboom; C. C. Kersten; A. A. den Broeder; T. P. M. Vliet Vlieland; C. H. M. van den Ende	2015	Randomized trial of the effectiveness of a non-pharmacological multidisciplinary face-to-face treatment program on daily function compared to a telephone-based treatment program in patients with generalized osteoarthritis	Excluded	Not related
M. M. Crowe; D. L. Dahm	2015	Update on Patellofemoral Arthroplasty	Excluded	Not related
K. M. Crossley; B. Vicenzino; J. Lentzos; A. G. Schache; M. G. Pandy; H. Ozturk; R. S. Hinman	2015	Exercise, education, manual-therapy and taping compared to education for patellofemoral osteoarthritis: a blinded, randomised clinical trial	Excluded	Not related
E. G. Ciolac; J. M. R. da Silva; J. M. D. Greve	2015	Effects of resistance training in older women with knee osteoarthritis and total knee arthroplasty	Excluded	Not related
Y. Cho; M. Kim; W. Lee	2015	Effect of proprioceptive training on foot posture, lower limb alignment, and knee adduction moment in patients with degenerative knee osteoarthritis: a randomized controlled trial	Excluded	Not related
J. J. Cherian; A. Bhave; B. H. Kapadia; R. Starr; M. J. McElroy; M. A. Mont	2015	Strength and Functional Improvement Using Pneumatic Brace with Extension Assist for End-Stage Knee Osteoarthritis: A Prospective, Randomized trial	Excluded	Not related
W. J. Chang; K. L. Bennell; P. W. Hodges; R. S. Hinman; M. B. Liston; S. M. Schabrun	2015	Combined exercise and transcranial direct current stimulation intervention for knee osteoarthritis: protocol for a pilot randomised controlled trial	Excluded	Protocol
C. J. Cabilan; S. Hines; J. Munday	2015	The effectiveness of prehabilitation or preoperative exercise for surgical patients: a systematic review	Excluded	Not related
N. Byl; W. Zhang; S. Coo; M. Tomizuka	2015	Clinical impact of gait training enhanced with visual kinematic biofeedback: Patients with Parkinson’s disease and patients stable post stroke	Excluded	Not related
T. W. Buford; R. B. Fillingim; T. M. Manini; K. T. Sibille; K. R. Vincent; S. S. Wu	2015	Kaatsu training to enhance physical function of older adults with knee osteoarthritis: Design of a randomized controlled trial	Excluded	Not related
L. J. Bisson; M. A. Kluczynski; W. M. Wind; M. S. Fineberg; G. A. Bernas; M. A. Rauh; J. M. Marzo; R. J. Smolinski	2015	Design of a randomized controlled trial to compare debridement to observation of chondral lesions encountered during partial meniscectomy: The ChAMP (Chondral Lesions And Meniscus Procedures) Trial	Excluded	Not related
K. L. Bennell; F. Dobson; E. M. Roos; S. T. Skou; P. Hodges; T. V. Wrigley; M. Kyriakides; B. Metcalf; M. A. Hunt; R. S. Hinman; S. T. Skou	2015	Influence of Biomechanical Characteristics on Pain and Function Outcomes From Exercise in Medial Knee Osteoarthritis and Varus Malalignment: Exploratory Analyses From a Randomized Controlled Trial	Excluded	Not related
N. J. Artz; M. A. Hassaballa; J. R. Robinson; J. H. Newman; A. J. Porteous; J. R. D. Murray	2015	Patient Reported Kneeling Ability in Fixed and Mobile Bearing Knee Arthroplasty	Excluded	Not related
T. Aoyama; Y. Fujita; K. Madoba; M. Nankaku; M. Yamada; M. Tomita; K. Goto; R. Ikeguchi; R. Kakinoki; S. Matsuda; T. Nakamura; J. Toguchida	2015	Rehabilitation Program After Mesenchymal Stromal Cell Transplantation Augmented by Vascularized Bone Grafts for Idiopathic Osteonecrosis of the Femoral Head: A Preliminary Study	Excluded	Not related
	2015	Poster Sessions	Excluded	Not Article
	2015	Paper Abstract	Excluded	Not Article
	2015	Poster Presentations	Excluded	Not Article
	2015	2015 Annual Meeting of the American Society for Bone and Mineral Research Seattle, WA October 9–12, 2015	Excluded	Not Article
C. Zeng; H. Li; T. Yang; Z. h. Deng; Y. Yang; Y. Zhang; X. Ding; G. h. Lei	2014	Effectiveness of continuous and pulsed ultrasound for the management of knee osteoarthritis: a systematic review and network meta-analysis	Excluded	Not related
T. H. Wideman; P. H. Finan; R. R. Edwards; P. J. Quartana; L. F. Buenaver; J. A. Haythornthwaite; M. T. Smith	2014	Increased sensitivity to physical activity among individuals with knee osteoarthritis: Relation to pain outcomes, psychological factors, and responses to quantitative sensory testing	Excluded	Not related
H. K. Vincent; K. R. Vincent; A. N. Seay; B. P. Conrad; R. W. Hurley; S. Z. George	2014	Back Strength Predicts Walking Improvement in Obese, Older Adults With Chronic Low Back Pain	Excluded	Not related
M. van der Esch; J. F. Holla; M. van der Leeden; D. L. Knol; W. F. Lems; L. D. Roorda; J. Dekker	2014	Decrease of Muscle Strength Is Associated With Increase of Activity Limitations in Early Knee Osteoarthritis: 3-Year Results From the Cohort Hip and Cohort Knee Study	Excluded	Not related
K. Valdes; N. Naughton; L. Algar	2014	Sensorimotor interventions and assessments for the hand and wrist: A scoping review	Excluded	Not related
M. Terada; M. S. Harkey; A. M. Wells; B. G. Pietrosimone; P. A. Gribble	2014	The influence of ankle dorsiflexion and self-reported patient outcomes on dynamic postural control in participants with chronic ankle instability	Excluded	Not related
E. Tankisheva; A. Bogaerts; S. Boonen; H. Feys; S. Verschueren	2014	Effects of Intensive Whole-Body Vibration Training on Muscle Strength and Balance in Adults With Chronic Stroke: A Randomized Controlled Pilot Study	Excluded	Not related
R. Tanaka; J. Ozawa; N. Kito; H. Moriyama	2014	Effect of the Frequency and Duration of Land-based Therapeutic Exercise on Pain Relief for People with Knee Osteoarthritis: A Review of Randomized Controlled Trials	Excluded	Review
S. Sundar Doss; K. Rekha; P. Suganthirababu	2014	Effects of non weight bearing strength training for knee osteoarthritis	Excluded	Not related
T. O. Smith; K. Postle; F. Penny; I. McNamara; C. J. V. Mann	2014	Is reconstruction the best management strategy for anterior cruciate ligament rupture? A Review comparing anterior cruciate ligament reconstruction versus non-operative treatment	Excluded	Not related
T. O. Smith; C. J. V. Mann; S. T. Donell	2014	Does knee joint proprioception alter following medial patellofemoral ligament reconstruction?	Excluded	Not related
T. Smith; E. Kirby; L. Davies	2014	A systematic review to determine the optimal type and dosage of land-based exercises for treating knee osteoarthritis	Excluded	Review
N. Sidorkewicz; E. D. J. Cambridge; S. M. McGill	2014	Examining the effects of altering hip orientation on gluteus medius and tensor fascae latae interplay during common non-weight-bearing hip rehabilitation exercises	Excluded	Not related
S. P. Shultz; E. D'Hondt; P. W. Fink; M. Lenoir; A. P. Hills	2014	The effects of pediatric obesity on dynamic joint malalignment during gait	Excluded	Not related
C. Shah	2014	A Study to Compare effectiveness of Closed Kinetic Chain Exercises Verus Open Kinetic Chain Exercises in Patients with Osteoarthritic Knee Joints	Full-Text Screening
T. Sato; N. Sato; K. Masui; Y. Hirano	2014	Immediate Effects of Manual Traction on Radiographically Determined Joint Space Width in the Hip Joint	Excluded	Not related
J. Sasahara; M. Takao; W. Miyamoto; K. Oguro; T. Matsushita	2014	Partial harvesting technique in anterior cruciate ligament reconstruction with autologous semitendinosus tendon to prevent a postoperative decrease in deep knee flexion torque	Excluded	Not related
K. A. Ross; J. Robbins; M. E. Easley; J. G. Kennedy	2014	Autologous Osteochondral Transplantation for Osteochondral Lesions of the Talus	Excluded	Not related
P. Rialland; C. Otis; M. Moreau; J.-P. Pelletier; J. Martel-Pelletier; F. Beaudry; J. R. E. del Castillo; T. Bertaim; D. Gauvin; E. Troncy	2014	Association between sensitisation and pain-related behaviours in an experimental canine model of osteoarthritis	Excluded	Not related
J. Qian; J. Liang; Y. B. Wang; H. F. Wang	2014	Effect of passive motion on articular cartilage in rat osteoarthritis	Excluded	Not related
P. Peungsuwan; P. Sermcheep; P. Harnmontree; W. Eungpinichpong; R. Puntumetakul; U. Chatchawan; J. Yamauchi	2014	The Effectiveness of Thai Exercise with Traditional Massage on the Pain, Walking Ability and QOL of Older People with Knee Osteoarthritis: A Randomized Controlled Trial in the Community	Excluded	Not related
P. Peungsuwan; P. Sermcheep; P. Harnmontree; W. Eungpinichpong; R. Puntumetakul; U. Chatchawan; J. Yamauchi	2014	Thai Exercise, Massage Ease Knee Osteoarthritis	Excluded	Not related
J. Multanen; M. T. Nieminen; A. Häkkinen; U. M. Kujala; T. Jämsä; H. Kautiainen; E. Lammentausta; R. Ahola; H. Selänne; R. Ojala; I. Kiviranta; A. Heinonen	2014	Effects of High-Impact Training on Bone and Articular Cartilage: 12-Month Randomized Controlled Quantitative MRI Study	Excluded	Not related
S. P. Messier; M. Pater; D. P. Beavers; C. Legault; R. F. Loeser; D. J. Hunter; P. DeVita	2014	Influences of alignment and obesity on knee joint loading in osteoarthritic gait	Excluded	Not related
T. E. McAlindon; R. R. Bannuru; M. C. Sullivan; N. K. Arden; F. Berenbaum; S. M. Bierma-Zeinstra; G. A. Hawker; Y. Henrotin; D. J. Hunter; H. Kawaguchi; K. Kwoh; S. Lohmander; F. Rannou; E. M. Roos; M. Underwood	2014	OARSI guidelines for the non-surgical management of knee osteoarthritis	Excluded	Guidelines
R. Malthouse; F. Fox	2014	Exploring experiences of physical activity among people with Alzheimer's disease and their spouse carers: a qualitative study	Excluded	Not related
J.-h. Lee; H.-S. Cynn; O.-Y. Kwon; C.-H. Yi; T.-L. Yoon; W.-J. Choi; S.-A. Choi	2014	Different hip rotations influence hip abductor muscles activity during isometric side-lying hip abduction in subjects with gluteus medius weakness	Excluded	Not related
Y. Laufer; H. Shtraker; M. Elboim Gabyzon	2014	The effects of exercise and neuromuscular electrical stimulation in subjects with knee osteoarthritis: a 3-month follow-up study	Excluded	Not related
S. P. Lauermann; K. Lienhard; J. F. Item-Glatthorn; N. C. Casartelli; N. A. Maffiuletti	2014	Assessment of quadriceps muscle weakness in patients after total knee arthroplasty and total hip arthroplasty: Methodological issues	Excluded	Not related
J. Knoop; M. van der Leeden; L. D. Roorda; C. A. Thorstensson; M. van der Esch; W. F. Peter; M. de Rooij; W. F. Lems; J. Dekker; M. P. M. Steultjens	2014	Knee joint stabilization therapy in patients with osteoarthritis of the knee and knee instability: subgroup analyses in a randomized, controlled trial	Excluded	Not related
K. Khayambashi; A. Fallah; A. Movahedi; J. Bagwell; C. Powers	2014	Posterolateral Hip Muscle Strengthening Versus Quadriceps Strengthening for Patellofemoral Pain: A Comparative Control Trial	Excluded	Not related
O. Kappetijn; E. van Trijffel; C. Lucas	2014	Efficacy of passive extension mobilization in addition to exercise in the osteoarthritic knee: An observational parallel-group study	Full-Text Screening
T. L. Jakobsen; H. Kehlet; H. Husted; J. Petersen; T. Bandholm	2014	Early progressive strength training to enhance recovery after fast-track total knee arthroplasty: a randomized controlled trial	Excluded	Not related
M. A. Hunt; J. Takacs	2014	Effects of a 10-week toe-out gait modification intervention in people with medial knee osteoarthritis: a pilot, feasibility study	Excluded	Not related
M. Henriksen; R. Christensen; D. J. Hunter; H. Gudbergsen; M. Boesen; L. S. Lohmander; H. Bliddal	2014	Structural changes in the knee during weight loss maintenance after a significant weight loss in obese patients with osteoarthritis: a report of secondary outcome analyses from a randomized controlled trial	Excluded	Not related
S. Hada; H. Kaneko; R. Sadatsuki; L. Liu; I. Futami; M. Kinoshita; A. Yusup; Y. Saita; Y. Takazawa; H. Ikeda; K. Kaneko; M. Ishijima	2014	The degeneration and destruction of femoral articular cartilage shows a greater degree of deterioration than that of the tibial and patellar articular cartilage in early stage knee osteoarthritis: a cross-sectional study	Excluded	Not related
H. Gauffin; S. Tagesson; A. Meunier; H. Magnusson; J. Kvist	2014	Knee arthroscopic surgery is beneficial to middle-aged patients with meniscal symptoms: a prospective, randomised, single-blinded study	Excluded	Not related
Y. Fukumoto; H. Tateuchi; T. Ikezoe; R. Tsukagoshi; H. Akiyama; K. So; Y. Kuroda; N. Ichihashi	2014	Effects of high- velocity resistance training on muscle function, muscle properties, and physical performance in individuals with hip osteoarthritis: a randomized controlled trial	Excluded	Not related
A. Fazaa; L. Souabni; K. Ben Abdelghani; S. Kassab; S. Chekili; B. Zouari; R. Hajri; A. Laatar; L. Zakraoui	2014	Comparison of the clinical effectiveness of thermal cure and rehabilitation in knee osteoarthritis. A randomized therapeutic trial	Excluded	Not related
C. Erggelet	2014	Enhanced Marrow Stimulation Techniques for Cartilage Repair	Excluded	Not related
I. Eitzen; L. Fernandes; L. Nordsletten; L. Snyder-Mackler; M. A. Risberg	2014	Weight-bearing asymmetries during Sit-To-Stand in patients with mild-to-moderate hip osteoarthritis	Excluded	Not related
C. A. DeNysschen; H. Burton; F. Ademuyiwa; E. Levine; S. Tetewsky; T. O'Connor	2014	Exercise intervention in breast cancer patients with aromatase inhibitor-associated arthralgia: a pilot study	Excluded	Not related
T.-W. Chen; C.-W. Lin; C.-L. Lee; C.-H. Chen; Y.-J. Chen; T.-Y. Lin; M.-H. Huang	2014	The efficacy of shock wave therapy in patients with knee osteoarthritis and popliteal cyamella	Excluded	Not related
N. J. Burrows; J. Booth; D. L. Sturnieks; B. K. Barry	2014	Acute resistance exercise and pressure pain sensitivity in knee osteoarthritis: a randomised crossover trial	Excluded	Not related
T. Brauner; S. Wearing; E. Rämisch; M. Zillober; T. Horstmann	2014	Can Measures of Limb Loading and Dynamic Stability During the Squat Maneuver Provide an Index of Early Functional Recovery After Unilateral Total Hip Arthroplasty?	Excluded	Not related
T. Bragge; T. Lyytinen; M. Hakkarainen; P. Vartiainen; T. Liikavainio; P. A. Karjalainen; J. P. Arokoski	2014	Lower impulsive loadings following intensive weight loss after bariatric surgery in level and stair walking: A preliminary study	Excluded	Not related
K. L. Bennell; M. Kyriakides; B. Metcalf; T. Egerton; T. V. Wrigley; P. W. Hodges; M. A. Hunt; E. M. Roos; A. Forbes; E. Ageberg; R. S. Hinman	2014	Neuromuscular Versus Quadriceps Strengthening Exercise in Patients With Medial Knee Osteoarthritis and Varus Malalignment: A Randomized Controlled Trial	Excluded	Not related
D. P. Beavers; K. M. Beavers; R. F. Loeser; N. R. Walton; M. F. Lyles; B. J. Nicklas; S. A. Shapses; J. J. Newman; S. P. Messier	2014	The independent and combined effects of intensive weight loss and exercise training on bone mineral density in overweight and obese older adults with osteoarthritis	Excluded	Not related
A. K. Bailey; C. Minshull; J. Richardson; N. P. Gleeson	2014	Improvement of Outcomes With Nonconcurrent Strength and Cardiovascular-Endurance Rehabilitation Conditioning After ACI Surgery to the Knee	Excluded	Not related
	2014	Poster Presentations	Excluded	Not Article
	2014	Paper Abstract	Excluded	Not Article
	2014	2014 Annual Meeting of the American Society for Bone and Mineral Research Houston, TX September 12–15, 2014	Excluded	Not Article
	2014	2014 ACR/ARHP Annual Meeting Abstract Supplement	Excluded	Not Article
M. Wortley; S. N. Zhang; M. Paquette; E. Byrd; L. Baumgartner; G. Klipple; J. Krusenklaus; L. Brown	2013	Effects of resistance and Tai Ji training on mobility and symptoms in knee osteoarthritis patients	Excluded	Not related
B. Wondrasch; A. ÅRØEn; J. H. RØTterud; T. HØYsveen; K. BØLstad; M. A. Risberg	2013	The Feasibility of a 3-Month Active Rehabilitation Program for Patients With Knee Full-Thickness Articular Cartilage Lesions: The Oslo Cartilage Active Rehabilitation and Education Study	Excluded	Not related
K. Wiegant; P. M. van Roermund; F. Intema; S. Cotofana; F. Eckstein; S. C. Mastbergen; F. P. J. G. Lafeber	2013	Sustained clinical and structural benefit after joint distraction in the treatment of severe knee osteoarthritis	Excluded	Not related
D. K. Weiner; C. G. Moore; N. E. Morone; E. S. Lee; C. Kent Kwoh	2013	Efficacy of Periosteal Stimulation for Chronic Pain Associated With Advanced Knee Osteoarthritis: A Randomized, Controlled Clinical Trial	Excluded	Not related
B. Waller; M. Munukka; J. Multanen; T. Rantalainen; T. Pöyhönen; M. T. Nieminen; I. Kiviranta; H. Kautiainen; H. Selänne; J. Dekker; S. Sipilä; U. M. Kujala; A. Häkkinen; A. Heinonen	2013	Effects of a progressive aquatic resistance exercise program on the biochemical composition and morphology of cartilage in women with mild knee osteoarthritis: protocol for a randomised controlled trial	Excluded	Protocol
H. K. Vincent; C. Montero; B. P. Conrad; M. Horodyski; J. Connelly; M. Martenson; A. N. Seay; K. R. Vincent	2013	“Functional Pain,” Functional Outcomes, and Quality of Life After Hyaluronic Acid Intra-articular Injection for Knee Osteoarthritis	Excluded	Not related
A. Ventura; S. Iori; C. Legnani; C. Terzaghi; E. Borgo; W. Albisetti	2013	Single-Bundle Versus Double-Bundle Anterior Cruciate Ligament Reconstruction: Assessment With Vertical Jump Test	Excluded	Not related
M. A. Vaz; B. M. Baroni; J. M. Geremia; F. J. Lanferdini; A. Mayer; A. Arampatzis; W. Herzog	2013	Neuromuscular electrical stimulation (NMES) reduces structural and functional losses of quadriceps muscle and improves health status in patients with knee osteoarthritis	Excluded	Not related
M. van der Esch; J. Knoop; D. J. Hunter; J. P. Klein; M. van der Leeden; D. L. Knol; D. Reiding; R. E. Voorneman; M. Gerritsen; L. D. Roorda; W. F. Lems; J. Dekker	2013	The association between reduced knee joint proprioception and medial meniscal abnormalities using MRI in knee osteoarthritis: results from the Amsterdam osteoarthritis cohort	Excluded	Not related
O. A. Uthman; D. A. van der Windt; J. L. Jordan; K. S. Dziedzic; E. L. Healey; G. M. Peat; N. E. Foster	2013	Exercise for lower limb osteoarthritis: systematic review incorporating trial sequential analysis and network meta-analysis	Excluded	Review
R. Upton	2013	Stinging nettles leaf (Urtica dioica L.): Extraordinary vegetable medicine	Excluded	Not related
R. Tanaka; J. Ozawa; N. Kito; H. Moriyama	2013	Efficacy of strengthening or aerobic exercise on pain relief in people with knee osteoarthritis: a Review of randomized controlled trials	Excluded	Review
J. Takacs; J. E. Anderson; J. R. S. Leiter; P. B. MacDonald; J. D. Peeler	2013	Lower body positive pressure: an emerging technology in the battle against knee osteoarthritis?	Excluded	Not related
P. Sudhesh	2013	Effect of taping and closed kinetic chain versus traditional approach in osteoarthritis knee	Full-Text Screening
A. I. Semciw; T. Pizzari; G. S. Murley; R. A. Green	2013	Gluteus medius: An intramuscular EMG investigation of anterior, middle and posterior segments during gait	Excluded	Not related
A. Schattner	2013	Review: Strength training, with or without flexibility and aerobic training, reduces pain in lower limb osteoarthritis	Excluded	Review
L. I. Sakkas; I. Alexiou; T. Simopoulou; M. Vlychou	2013	Enthesitis in psoriatic arthritis	Excluded	Not related
N. Sakai; T. Inoue; Y. Kunugiza; T. Tomita; T. Mashimo	2013	Continuous Femoral Versus Epidural Block for Attainment Of 120° Knee Flexion After Total Knee Arthroplasty: A Randomized Controlled Trial	Excluded	Not related
D. J. Rutherford; C. L. Hubley-Kozey; W. D. Stanish	2013	Changes in knee joint muscle activation patterns during walking associated with increased structural severity in knee osteoarthritis	Excluded	Not related
J. A. Roper; E. Bressel; M. D. Tillman	2013	Acute Aquatic Treadmill Exercise Improves Gait and Pain in People With Knee Osteoarthritis	Excluded	Not related
M. W. Rogers; S. J. Semple	2013	Exercise as an intervention for osteoarthritis of the knee: a review of the literature	Excluded	Review
M. L. Roemhildt; B. D. Beynnon; A. E. Gauthier; M. Gardner-Morse; F. Ertem; G. J. Badger	2013	Chronic in vivo load alteration induces degenerative changes in the rat tibiofemoral joint	Excluded	Not related
C. Rocha Silva; T. Ferreira Costa; T. T. Vaz de Oliveira; L. Feitosa Muniz; L. M. Henrique da Mota	2013	Physical activity among patients from the Brasília cohort of early rheumatoid arthritis	Excluded	Not related
S. Roach; E. Sorenson; B. Headley; J. G. San Juan	2013	Prevalence of Myofascial Trigger Points in the Hip in Patellofemoral Pain	Excluded	Not related
F. Pozzi; L. Snyder-Mackler; J. Zeni	2013	Physical exercise after knee arthroplasty: a systematic review of controlled trials	Excluded	Not related
M. B. Pohl; C. Patel; J. P. Wiley; R. Ferber	2013	Gait biomechanics and hip muscular strength in patients with patellofemoral osteoarthritis	Excluded	Not related
D. Pape; D. Kohn; N. van Giffen; A. Hoffmann; R. Seil; O. Lorbach	2013	Differences in fixation stability between spacer plate and plate fixator following high tibial osteotomy	Excluded	Not related
B. E. Oiestad; N. Osterås; R. Frobell; M. Grotle; H. Brøgger; M. A. Risberg; B. E. Øiestad; N. Østerås	2013	Efficacy of strength and aerobic exercise on patient-reported outcomes and structural changes in patients with knee osteoarthritis: study protocol for a randomized controlled trial	Excluded	Protocol
V. H. O'Brien; M. R. Giveans	2013	Effects of a dynamic stability approach in conservative intervention of the carpometacarpal joint of the thumb: A retrospective study	Excluded	Not related
H. Negahban; M. Etemadi; S. Naghibi; A. Emrani; M. J. Shaterzadeh Yazdi; R. Salehi; A. Moradi Bousari	2013	The effects of muscle fatigue on dynamic standing balance in people with and without patellofemoral pain syndrome	Excluded	Not related
M. Monticone; S. Ferrante; B. Rocca; S. Salvaderi; R. Fiorentini; M. Restelli; C. Foti	2013	Home-Based Functional Exercises Aimed at Managing Kinesiophobia Contribute to Improving Disability and Quality of Life of Patients Undergoing Total Knee Arthroplasty: A Randomized Controlled Trial	Excluded	Not related
S. P. Messier; S. L. Mihalko; C. Legault; G. D. Miller; B. J. Nicklas; P. DeVita; D. P. Beavers; D. J. Hunter; M. F. Lyles; F. Eckstein; J. D. Williamson; J. J. Carr; A. Guermazi; R. F. Loeser	2013	Effects of Intensive Diet and Exercise on Knee Joint Loads, Inflammation, and Clinical Outcomes Among Overweight and Obese Adults With Knee Osteoarthritis	Excluded	Not related
S. P. Messier; S. L. Mihalko; D. P. Beavers; B. J. Nicklas; P. DeVita; J. J. Carr; D. J. Hunter; J. D. Williamson; K. L. Bennell; A. Guermazi; M. Lyles; R. F. Loeser	2013	Strength Training for Arthritis Trial (START): design and rationale	Excluded	Not related
A. C. Mattiello-Sverzut; S. G. Petersen; M. Kjaer; A. L. Mackey	2013	Morphological adaptation of muscle collagen and receptor of advanced glycation end product (RAGE) in osteoarthritis patients with 12 weeks of resistance training: influence of anti-inflammatory or glucosamine treatment	Excluded	Not related
M. Marcacci; G. Filardo; E. Kon	2013	Treatment of cartilage lesions: What works and why?	Excluded	Not related
F. U. Malas; L. Ozcakar; B. Kaymak; A. Ulasli; S. Guner; M. Kara; A. Akinci	2013	Effects of different strength training on muscle architecture: clinical and ultrasonographic evaluation in knee osteoarthritis	Excluded	Not related
M. Levine; K. McElroy; V. Stakich; J. Cicco	2013	Comparing Conventional Physical Therapy Rehabilitation With Neuromuscular Electrical Stimulation After TKA	Excluded	Not related
J. Knoop; J. Dekker; M. van der Leeden; M. van der Esch; C. A. Thorstensson; M. Gerritsen; R. E. Voorneman; W. F. Peter; M. de Rooij; S. Romviel; W. F. Lems; L. D. Roorda; M. P. M. Steultjens	2013	Knee joint stabilization therapy in patients with osteoarthritis of the knee: a randomized, controlled trial	Excluded	Not related
H. Kim; T. Suzuki; K. Saito; M. Kim; N. Kojima; T. Ishizaki; Y. Yamashiro; E. Hosoi; H. Yoshida	2013	Effectiveness of exercise with or without thermal therapy for community-dwelling elderly Japanese women with non-specific knee pain: a randomized controlled trial	Excluded	Not related
S. L. Keays; M. Sayers; D. B. Mellifont; C. Richardson	2013	Tibial displacement and rotation during seated knee extension and wall squatting: A comparative study of tibiofemoral kinematics between chronic unilateral anterior cruciate ligament deficient and healthy knees	Excluded	Not related
S. Imade; N. Kumahashi; S. Kuwata; M. Kadowaki; T. Tanaka; H. Takuwa; Y. Uchio	2013	A comparison of patient-reported outcomes and arthroscopic findings between drilling and autologous osteochondral grafting for the treatment of articular cartilage defects combined with anterior cruciate ligament injury	Excluded	Not related
M. A. Hunt; C. L. Pollock; V. B. Kraus; T. Saxne; S. Peters; J. L. Huebner; E. C. Sayre; J. Cibere	2013	Relationships amongst osteoarthritis biomarkers, dynamic knee joint load, and exercise: results from a randomized controlled pilot study	Excluded	Not related
M. A. Hunt; F. J. Keefe; C. Bryant; B. R. Metcalf; Y. Ahamed; M. K. Nicholas; K. L. Bennell	2013	A physiotherapist-delivered, combined exercise and pain coping skills training intervention for individuals with knee osteoarthritis: A pilot study	Excluded	Not related
R. S. Hinman; L. Bardin; M. Simic; K. L. Bennell	2013	Medial arch supports do not significantly alter the knee adduction moment in people with knee osteoarthritis	Excluded	Not related
K. D. Hill; S. B. Williams; J. Chen; H. Moran; S. Hunt; C. Brand	2013	Balance and falls risk in women with lower limb osteoarthritis or rheumatoid arthritis	Excluded	Not related
M. Henriksen; D. J. Hunter; E. B. Dam; S. P. Messier; T. P. Andriacchi; L. S. Lohmander; J. Aaboe; M. Boesen; H. Gudbergsen; H. Bliddal; R. Christensen	2013	Is increased joint loading detrimental to obese patients with knee osteoarthritis? A secondary data analysis from a randomized trial	Excluded	Not related
H. Gudbergsen; L. S. Lohmander; G. Jones; R. Christensen; E. M. Bartels; B. Danneskiold-Samsøe; H. Bliddal; M. Boesen	2013	Correlations between radiographic assessments and MRI features of knee osteoarthritis – a cross-sectional study	Excluded	Not related
N. A. Glass; J. C. Torner; L. A. Frey Law; K. Wang; T. Yang; M. C. Nevitt; D. T. Felson; C. E. Lewis; N. A. Segal	2013	The relationship between quadriceps muscle weakness and worsening of knee pain in the MOST cohort: a 5-year longitudinal study	Excluded	Not related
E. I. Germanou; A. Chatzinikolaou; P. Malliou; A. Beneka; A. Z. Jamurtas; C. Bikos; D. Tsoukas; A. Theodorou; I. Katrabasas; K. Margonis; I. Douroudos; A. Gioftsidou; I. G. Fatouros	2013	Oxidative stress and inflammatory responses following an acute bout of isokinetic exercise in obese women with knee osteoarthritis	Excluded	Not related
F. Franceschi; R. Papalia; G. Rizzello; A. Del Buono; N. Maffulli; V. Denaro	2013	Anteromedial Portal Versus Transtibial Drilling Techniques in Anterior Cruciate Ligament Reconstruction: Any Clinical Relevance? A Retrospective Comparative Study	Excluded	Not related
S. Edmondston; Y. Leo; B. Trant; R. Vatna; M. Kendell; A. Smith	2013	Symmetry of trunk and femoro-pelvic movement responses to single leg loading tests in asymptomatic females	Excluded	Not related
D. Durmus; G. Alayli; Y. Aliyazicioglu; O. Buyukakıncak; F. Canturk	2013	Effects of glucosamine sulfate and exercise therapy on serum leptin levels in patients with knee osteoarthritis: preliminary results of randomized controlled clinical trial	Excluded	Not related
M. Donaldson; K. Learman; B. O’Halloran; C. Showalter; C. Cook	2013	The Role of Patients' Expectation of Appropriate Initial Manual Therapy Treatment in Outcomes for Patients With Low Back Pain	Excluded	Not related
C. L. Coulter; J. M. Scarvell; T. M. Neeman; P. N. Smith	2013	Physiotherapist-directed rehabilitation exercises in the outpatient or home setting improve strength, gait speed and cadence after elective total hip replacement: a systematic review	Excluded	Not related
M. S. Corbett; S. J. C. Rice; V. Madurasinghe; R. Slack; D. A. Fayter; M. Harden; A. J. Sutton; H. Macpherson; N. F. Woolacott	2013	Acupuncture and other physical treatments for the relief of pain due to osteoarthritis of the knee: network meta-analysis	Excluded	Review
L. K. Caldwell; L. L. Laubach; J. A. Barrios	2013	Effect of specific gait modifications on medial knee loading, metabolic cost and perception of task difficulty	Excluded	Not related
K. Button; R. W. van Deursen; L. Soldatova; I. Spasić	2013	TRAK ontology: Defining standard care for the rehabilitation of knee conditions	Excluded	Not related
V. Bruun-Olsen; K. E. Heiberg; A. K. Wahl; A. M. Mengshoel	2013	The immediate and long-term effects of a walking-skill program compared to usual physiotherapy care in patients who have undergone total knee arthroplasty (TKA): a randomized controlled trial	Excluded	Not related
B. S. Borotikar; F. T. Sheehan	2013	In vivo patellofemoral contact mechanics during active extension using a novel dynamic MRI-based methodology	Excluded	Not related
F. Angst; M. L. Verra; S. Lehmann; T. Benz; A. Aeschlimann	2013	Effects of Inpatient Rehabilitation in Hip and Knee Osteoarthritis: A Naturalistic Prospective Cohort Study With Intraindividual Control of Effects	Excluded	Not related
E. Ageberg; A. Nilsdotter; E. Kosek; E. M. Roos	2013	Effects of neuromuscular training (NEMEX-TJR) on patient-reported outcomes and physical function in severe primary hip or knee osteoarthritis: a controlled before-and-after study	Excluded	Not related
P. K. Aalund; K. Larsen; T. B. Hansen; T. Bandholm	2013	Normalized Knee-Extension Strength or Leg-Press Power After Fast-Track Total Knee Arthroplasty: Which Measure Is Most Closely Associated With Performance-Based and Self-Reported Function?	Excluded	Not related
	2013	Poster Abstracts	Excluded	Not Article
	2013	Poster Sessions	Excluded	Not Article
	2013	AASLD Abstracts	Excluded	Not Article
	2013	2013 Annual Meeting of the American Society for Bone and Mineral Research Baltimore, MD October 4–7, 2013	Excluded	Not Article
	2013	2013 Annual Meeting Abstract Supplement	Excluded	Not Article
A. Yahiaoui; E. L. McGough; J. G. Voss	2012	Development of Evidence-Based Exercise Recommendations for Older HIV-Infected Patients	Excluded	Not related
K. Yagishita; T. Muneta; Y.-J. Ju; T. Morito; J. Yamazaki; I. Sekiya	2012	High-flex Posterior Cruciate-Retaining vs Posterior Cruciate-Substituting Designs in Simultaneous Bilateral Total Knee Arthroplasty: A Prospective, Randomized Study	Excluded	Not related
L. J. Woodhouse	2012	[Commentary on] Do Ibuprofen or Glucosamine in Addition to Resistance Exercise Training Improve Muscle Strength in Patients With Knee Osteoarthritis?	Excluded	Comment
D. A. J. Wilson; C. L. Hubley-Kozey; J. L. A. Wilson; M. J. Dunbar	2012	Pre-operative muscle activation patterns during walking are associated with TKA tibial implant migration	Excluded	Not related
S. Y. Wang; B. Olson-Kellogg; T. A. Shamliyan; J. Y. Choi; R. Ramakrishnan; R. L. Kane	2012	Physical therapy interventions for knee pain secondary to osteoarthritis: a systematic review	Excluded	Review
A. Vora; J. Borg-Stein; R. T. Nguyen	2012	Regenerative Injection Therapy for Osteoarthritis: Fundamental Concepts and Evidence-Based Review	Excluded	Not related
K. R. Vincent; H. K. Vincent	2012	Resistance exercise for knee osteoarthritis	Excluded	Review
H. K. Vincent; K. Heywood; J. Connelly; R. W. Hurley	2012	Obesity and Weight Loss in the Treatment and Prevention of Osteoarthritis	Excluded	Not related
G. S. Van Thiel; J. Chahal; N. Mall; W. Heard; M. A. Jordan; S. J. Nho	2012	Hip and Pelvic Injections	Excluded	Not related
R. Tossige-Gomes; N. C. Avelar; A. P. Simao; C. D. Neves; G. E. Brito-Melo; C. C. Coimbra; E. Rocha-Vieira; A. C. Lacerda	2012	Whole-body vibration decreases the proliferativeb response of TCD4(+) cells in elderly individuals with knee osteoarthritis	Full-Text Screening
B. A. Tinsley; J. V. Ferreira; A. G. Dukas; A. D. Mazzocca	2012	Platelet-Rich Plasma Nonoperative Injection Therapy—A Review of Indications and Evidence	Excluded	Not related
T. Tashiro; S. Seino; T. Sato; R. Matsuoka; Y. Masuda; N. Fukui	2012	Oral administration of polymer hyaluronic acid alleviates symptoms of knee osteoarthritis: a double-blind, placebo-controlled study over a 12-month period	Excluded	Not related
J. Takacs; M. A. Hunt	2012	The effect of contralateral pelvic drop and trunk lean on frontal plane knee biomechanics during single limb standing	Excluded	Not related
S. Suri; D. A. Walsh	2012	Osteochondral alterations in osteoarthritis	Excluded	Not related
J. E. Stevens-Lapsley; M. J. Bade; B. C. Shulman; W. M. Kohrt; M. R. Dayton	2012	Minimally Invasive Total Knee Arthroplasty Improves Early Knee Strength But Not Functional Performance: A Randomized Controlled Trial	Excluded	Not related
S. Stensrud; E. M. Roos; M. A. Risberg	2012	A 12-week exercise therapy program in middle-aged patients with degenerative meniscus tears: a case series with 1-year follow-up	Excluded	Not related
T. J. Somers; J. A. Blumenthal; F. Guilak; V. B. Kraus; D. O. Schmitt; M. A. Babyak; L. W. Craighead; D. S. Caldwell; J. R. Rice; D. C. McKee; R. A. Shelby; L. C. Campbell; J. J. Pells; E. L. Sims; R. Queen; J. W. Carson; M. Connelly; K. E. Dixon; L. J. LaCaille; J. L. Huebner; W. J. Rejeski; F. J. Keefe	2012	Pain coping skills training and lifestyle behavioral weight management in patients with knee osteoarthritis: A randomized controlled study	Excluded	Not related
T. O. Smith; J. J. King; C. B. Hing	2012	The effectiveness of proprioceptive-based exercise for osteoarthritis of the knee: a Review	Excluded	Review
A. J. J. Smith; T. E. Flaxman; A. D. Speirs; D. L. Benoit	2012	Reliability of knee joint muscle activity during weight bearing force control	Excluded	Not related
A. P. Simão; N. C. Avelar; R. Tossige-Gomes; C. D. Neves; V. A. Mendonça; A. S. Miranda; M. M. Teixeira; A. L. Teixeira; A. P. Andrade; C. C. Coimbra; A. C. Lacerda	2012	Functional Performance and Inflammatory Cytokines After Squat Exercises and Whole-Body Vibration in Elderly Individuals With Knee Osteoarthritis	Full-Text Screening
W. Shi-Yi; B. Olson-Kellogg; T. A. Shamliyan; C. Jae-Young; R. Ramakrishnan; R. L. Kane	2012	Physical Therapy Interventions for Knee Pain Secondary to Osteoarthritis	Excluded	Review
P. A. Semanik; R. W. Chang; D. D. Dunlop	2012	Aerobic activity in prevention and symptom control of osteoarthritis	Excluded	Review
S. P. Sayers; K. Gibson; C. R. Cook	2012	Effect of high-speed power training on muscle performance, function, and pain in older adults with knee osteoarthritis: A pilot investigation	Excluded	Not related
M. W. Rogers; N. Tamulevicius; S. J. Semple; Z. Krkeljas	2012	Efficacy of home-based kinesthesia, balance & agility exercise training among persons with symptomatic knee osteoarthritis	Excluded	Not related
F. W. Roemer; M. C. Nevitt; D. T. Felson; J. Niu; J. A. Lynch; M. D. Crema; C. E. Lewis; J. Torner; A. Guermazi	2012	Predictive validity of within-grade scoring of longitudinal changes of MRI-based cartilage morphology and bone marrow lesion assessment in the tibio-femoral joint – the MOST study	Excluded	Not related
A. Reichen; M. Rüegsegger	2012	Five-year results of total knee arthroplasty with the Vario Knee System: A prospective analysis	Excluded	Not related
S. Rajasekaran; K. Kvinlaug; J. T. Finnoff	2012	Exertional Leg Pain in the Athlete	Excluded	Not related
E. Poulsen; H. W. Christensen; S. Overgaard; J. Hartvigsen	2012	Prevalence of Hip Osteoarthritis in Chiropractic Practice in Denmark: A Descriptive Cross-Sectional and Prospective Study	Excluded	Not related
B. G. Pietrosimone; S. A. Saliba	2012	Changes in voluntary quadriceps activation predict changes in quadriceps strength after therapeutic exercise in patients with knee osteoarthritis	Excluded	Not related
H. Østerås; B. Østerås; T. A. Torstensen	2012	Medical exercise therapy, and not arthroscopic surgery, resulted in decreased depression and anxiety in patients with degenerative meniscus injury	Excluded	Not related
A. M. I. d. Oliveira; M. S. Peccin; K. N. G. d. Silva; L. E. P. d. P. Teixeira; V. F. M. Trevisani	2012	Impact of exercise on the functional capacity and pain of patients with knee osteoarthritis: a randomized clinical trial	Excluded	Not related
G. D. Miller; B. J. Nicklas; C. C. Davis; C. Legault; S. P. Messier	2012	Basal growth hormone concentration increased following a weight loss focused dietary intervention in older overweight and obese women	Excluded	Not related
G. Milano; L. Deriu; E. Sanna Passino; G. Masala; A. Manunta; R. Postacchini; M. F. Saccomanno; C. Fabbriciani	2012	Repeated Platelet Concentrate Injections Enhance Reparative Response of Microfractures in the Treatment of Chondral Defects of the Knee: An Experimental Study in an Animal Model	Excluded	Not related
W. Micheo; L. Baerga; G. Miranda	2012	Basic Principles Regarding Strength, Flexibility, and Stability Exercises	Excluded	Not related
C. McKay; H. Prapavessis; T. Doherty	2012	The Effect of a Prehabilitation Exercise Program on Quadriceps Strength for Patients Undergoing Total Knee Arthroplasty: A Randomized Controlled Pilot Study	Excluded	Not related
J. McClelland; J. Zeni; R. M. Haley; L. Snyder-Mackler	2012	Functional and Biomechanical Outcomes After Using Biofeedback for Retraining Symmetrical Movement Patterns After Total Knee Arthroplasty: A Case Report	Excluded	Not related
C. J. M. Lowe; K. L. Barker; R. Holder; C. M. Sackley	2012	Comparison of postdischarge physiotherapy versus usual care following primary total knee arthroplasty for osteoarthritis: an exploratory pilot randomized clinical trial	Excluded	Not related
Y.-G. Koh; Y.-J. Choi	2012	Infrapatellar fat pad-derived mesenchymal stem cell therapy for knee osteoarthritis	Excluded	Not related
A. M. Imoto; M. S. Peccin; V. F. M. Trevisani	2012	Quadriceps strengthening exercises are effective in improving pain, function and quality of life in patients with osteoarthritis of the knee	Excluded	Not related
R.-L. Hsieh; M.-T. Lo; W.-C. Liao; W.-C. Lee	2012	Short-Term Effects of 890-Nanometer Radiation on Pain, Physical Activity, and Postural Stability in Patients With Knee Osteoarthritis: A Double-Blind, Randomized, Placebo-Controlled Study	Excluded	Not related
E. Hommel; A. Ghazi; H. White	2012	Minimal Trauma Fractures: Lifting the Specter of Misconduct by Identifying Risk Factors and Planning for Prevention	Excluded	Not related
M. Henriksen; R. Christensen; B. Danneskiold-Samsøe; H. Bliddal	2012	Changes in lower extremity muscle mass and muscle strength after weight loss in obese patients with knee osteoarthritis: A prospective cohort study	Excluded	Not related
S. P. Guy; M. A. Farndon; J. L. Conroy; C. Bennett; A. J. Grainger; N. J. London	2012	A prospective randomised study of minimally invasive midvastus total knee arthroplasty compared with standard total knee arthroplasty	Excluded	Not related
H. Gudbergsen; M. Boesen; L. S. Lohmander; R. Christensen; M. Henriksen; E. M. Bartels; P. Christensen; L. Rindel; J. Aaboe; B. Danneskiold-Samsøe; B. F. Riecke; H. Bliddal	2012	Weight loss is effective for symptomatic relief in obese subjects with knee osteoarthritis independently of joint damage severity assessed by high-field MRI and radiography	Excluded	Not related
K. Gibson; S. P. Sayers; M. A. Minor	2012	An evidence-based recommendation for the inclusion of specific local intrinsic factors in the study of knee osteoarthritis	Excluded	Not related
A. European Food Safety	2012	Outcome of a public consultation on the Draft Opinion of the EFSA Panel on Dietetic Products, Nutrition, and Allergies (NDA) on a guidance on the scientific requirements for health claims related to bone, joints, skin, and oral health	Excluded	Not related
J. R. Ebert; M. Fallon; T. R. Ackland; D. J. Wood; G. C. Janes	2012	Arthroscopic Matrix-Induced Autologous Chondrocyte Implantation: 2-Year Outcomes	Excluded	Not related
M. Drexler; A. Elbaz; A. Mor; R. Debi; E. M. Debbi; A. Haim; R. Lador; M. Salai; G. Segal	2012	Effects of a customized biomechanical therapy on patients with medial compartment knee osteoarthritis	Excluded	Not related
A. Di Martino; F. Franceschi; R. Papalia; M. Marini; G. Prossomariti; N. Maffulli; V. Denaro	2012	Increased bone mineral density in the non-resurfaced patella after total knee arthroplasty: A clinical and densitometric study	Excluded	Not related
J. E. DeCaria; M. Montero-Odasso; D. Wolfe; B. M. Chesworth; R. J. Petrella	2012	The effect of intra-articular hyaluronic acid treatment on gait velocity in older knee osteoarthritis patients: A randomized, controlled study	Excluded	Not related
L. G. Concannon; M. J. Grierson; M. A. Harrast	2012	Exercise in the Older Adult: From the Sedentary Elderly to the Masters Athlete	Excluded	Not related
N. J. Chimera; M. Castro; I. Davis; K. Manal	2012	The effect of isolated gastrocnemius contracture and gastrocnemius recession on lower extremity kinematics and kinetics during stance	Excluded	Not related
A. Chaudhary	2012	Effects of Hip Abductor Muscle Strengthening Exercises in Patients with Osteoarthritic Knee Joints	Excluded	Not related
T. F. Chang; T. H. Liou; C. H. Chen; Y. C. Huang; K. H. Chang	2012	Effects of elastic-band exercise on lower-extremity function among female patients with osteoarthritis of the knee	Full-Text Screening
P. N. Chalmers; M. B. Ellman; J. Chahal; N. N. Verma	2012	Injection Therapy in the Management of Musculoskeletal Injuries of the Knee	Excluded	Not related
R. A. Bruce-Brand; R. J. Walls; J. C. Ong; B. S. Emerson; J. M. O'Byrne; N. M. Moyna	2012	Effects of home-based resistance training and neuromuscular electrical stimulation in knee osteoarthritis: a randomized controlled trial	Excluded	Not related
M. G. Bourke; G. A. Jull; P. J. Buttrum; P. L. FitzPatrick; P. A. Dalton; T. G. Russell	2012	Comparing Outcomes of Medial Parapatellar and Subvastus Approaches in Total Knee Arthroplasty: A Randomized Controlled Trial	Excluded	Not related
S. Bindya; L. Chandrasekar	2012	Efficacy of lateral wedged insole with subtalar strapping on the functional status of medial compartment 3rd grade osteoarthritis of the knee	Excluded	Not related
K. L. Bennell; Y. Ahamed; C. Bryant; G. Jull; M. A. Hunt; J. Kenardy; A. Forbes; A. Harris; M. Nicholas; B. Metcalf; T. Egerton; F. J. Keefe	2012	A physiotherapist-delivered integrated exercise and pain coping skills training intervention for individuals with knee osteoarthritis: a randomised controlled trial protocol	Excluded	Protocol
F. C. Atamaz; B. Durmaz; M. Baydar; O. Y. Demircioglu; A. Iyiyapici; B. Kuran; S. Oncel; O. F. Sendur	2012	Comparison of the Efficacy of Transcutaneous Electrical Nerve Stimulation, Interferential Currents, and Shortwave Diathermy in Knee Osteoarthritis: A Double-Blind, Randomized, Controlled, Multicenter Study	Excluded	Not related
	2012	Scientific Programme, 42nd Annual Meeting of the International Continence Society (ICS) 15 – 19 October 2012, Beijing, China	Excluded	Not Article
	2012	Poster Presentations	Excluded	Not Article
	2012	2012 Annual Meeting of the American Society for Bone and Mineral Research Minneapolis, MN October 12–15, 2012	Excluded	Not Article
	2012	SAE-P Questions	Excluded	Not Article
	2012	ACR Meeting	Excluded	Not Article
S. Zhang; M. Wortley; M. Paquette; E. Byrd; L. Baumgartner; G. Klipple; L. Brown; J. Krusenklaus	2011	Effects of Resistance Training and TaiJi Exercise on Symptoms and Physical Functions of Knee Osteoarthritis	Excluded	Not article
E. Yamada; D. C. Thomas	2011	Common Musculoskeletal Diagnoses of Upper and Lower Extremities in Older Patients	Excluded	Not related
J. D. Woollard; A. B. Gil; P. Sparto; C. K. Kwoh; S. R. Piva; S. Farrokhi; C. M. Powers; G. K. Fitzgerald	2011	Change in Knee Cartilage Volume in Individuals Completing a Therapeutic Exercise Program for Knee Osteoarthritis	Excluded	Not related
B. Wipfler; S. Donner; C. M. Zechmann; J. Springer; R. Siebold; H. H. Paessler	2011	Anterior Cruciate Ligament Reconstruction Using Patellar Tendon Versus Hamstring Tendon: A Prospective Comparative Study With 9-Year Follow-Up	Excluded	Not related
K. E. Webster; J. A. Feller	2011	Alterations in joint kinematics during walking following hamstring and patellar tendon anterior cruciate ligament reconstruction surgery	Excluded	Not related
A. Valtonen; T. Poyhonen; S. Sipila; A. Heinonen	2011	Maintenance of aquatic training-induced benefits on mobility and lower-extremity muscles among persons with unilateral knee replacement	Excluded	Not related
P. E. Teixeira; S. R. Piva; G. K. Fitzgerald	2011	Effects of impairment-based exercise on performance of specific self-reported functional tasks in individuals with knee osteoarthritis	Excluded	Not related
A. M. Swank; J. B. Kachelman; W. Bibeau; P. M. Quesada; J. Nyland; A. Malkani; R. V. Topp	2011	Prehabilitation before total knee arthroplasty increases strength and function in older adults with severe osteoarthritis	Excluded	Not related
M. J. Spink; M. R. Fotoohabadi; E. Wee; K. D. Hill; S. R. Lord; H. B. Menz	2011	Foot and Ankle Strength, Range of Motion, Posture, and Deformity Are Associated With Balance and Functional Ability in Older Adults	Excluded	Not related
T. O. Smith; A. Clark; C. B. Hing	2011	Interventions for treating proximal fifth metatarsal fractures in adults: A meta-analysis of the current evidence-base	Excluded	Not related
H. Serhan; D. Mhatre; H. Defossez; C. M. Bono	2011	Motion-preserving technologies for degenerative lumbar spine: The past, present, and future horizons	Excluded	Not related
D. J. Rutherford; C. L. Hubley-Kozey; W. D. Stanish	2011	Maximal voluntary isometric contraction exercises: A methodological investigation in moderate knee osteoarthritis	Excluded	Not related
E. M. Roos; W. Herzog; J. A. Block; K. L. Bennel; K. L. Bennell	2011	Muscle weakness, afferent sensory dysfunction and exercise in knee osteoarthritis	Excluded	Review
S. G. Petersen; N. Beyer; M. Hansen; L. Holm; P. Aagaard; A. L. Mackey; M. Kjaer	2011	Nonsteroidal Anti-Inflammatory Drug or Glucosamine Reduced Pain and Improved Muscle Strength With Resistance Training in a Randomized Controlled Trial of Knee Osteoarthritis Patients	Excluded	Not related
M. Neves, Jr.; B. Gualano; H. Roschel; R. Fuller; F. B. Benatti; A. L. Pinto; F. R. Lima; R. M. Pereira; A. H. Lancha, Jr.; E. Bonfa	2011	Beneficial effect of creatine supplementation in knee osteoarthritis	Excluded	Not related
S. P. Messier; C. Legault; R. F. Loeser; S. J. Van Arsdale; C. Davis; W. H. Ettinger; P. DeVita	2011	Does high weight loss in older adults with knee osteoarthritis affect bone-on-bone joint loads and muscle forces during walking?	Excluded	Not related
K. J. McQuade; A. S. de Oliveira	2011	Effects of progressive resistance strength training on knee biomechanics during single leg step-up in persons with mild knee osteoarthritis	Excluded	Not related
C. W. McIlwraith; D. D. Frisbie; W. G. Rodkey; J. D. Kisiday; N. M. Werpy; C. E. Kawcak; J. R. Steadman	2011	Evaluation of Intra-Articular Mesenchymal Stem Cells to Augment Healing of Microfractured Chondral Defects	Excluded	Not related
J. E. McGrory; R. D. Guyer	2011	Lumbar Fusion: A Defensible Option for Discogenic Low Back Pain?	Excluded	Not related
T. E. McAlindon; M. Nuite; N. Krishnan; R. Ruthazer; L. L. Price; D. Burstein; J. Griffith; K. Flechsenhar	2011	Change in knee osteoarthritis cartilage detected by delayed gadolinium enhanced magnetic resonance imaging following treatment with collagen hydrolysate: a pilot randomized controlled trial	Excluded	Not related
T. Magrans-Courtney; C. Wilborn; C. Rasmussen; M. Ferreira; L. Greenwood; B. Campbell; C. M. Kerksick; E. Nassar; R. Li; M. Iosia; M. Cooke; K. Dugan; D. Willoughby; L. Soliah; R. B. Kreider	2011	Effects of diet type and supplementation of glucosamine, chondroitin, and MSM on body composition, functional status, and markers of health in women with knee osteoarthritis initiating a resistance-based exercise and weight loss program	Excluded	Not related
A. Maggo; S. Saxena; S. Grover	2011	The Effect of Proprioceptive Exercises and Strengthening Exercises in Knee Osteoarthritis	Excluded	Not related
S. Madhavan; R. K. Shields	2011	Neuromuscular responses in individuals with anterior cruciate ligament repair	Excluded	Not related
G. López Hernández; L. Fernández Hortigüela; J. L. Gutiérrez; F. Forriol	2011	Kinetic protocol in torn anterior cruciate ligament	Excluded	Not related
V. B. Kraus; B. Burnett; J. Coindreau; S. Cottrell; D. Eyre; M. Gendreau; J. Gardiner; P. Garnero; J. Hardin; Y. Henrotin; D. Heinegård; A. Ko; L. S. Lohmander; G. Matthews; J. Menetski; R. Moskowitz; S. Persiani; A. R. Poole; J. C. Rousseau; M. Todman	2011	Application of biomarkers in the development of drugs intended for the treatment of osteoarthritis	Excluded	Not related
O. Krasilshchikov; S. Nb; M. Shihabudin; I. Shaw; B. Shaw	2011	Effects of an eight-week training programme on the pain relief and physical condition of overweight and obese women with early stage primary knee osteoarthritis	Excluded	Not related
C.-G. Kong; Y. In; H.-M. Cho; K.-H. Suhl	2011	The effects of applying adhesion prevention gel on the range of motion and pain after TKA	Excluded	Not related
K. Kirankumar Patel; B. Caramelli; M. Rocha E Silva	2011	The locomotor system as seen in Brazilian medical journals: a restricted collection of papers	Excluded	Not related
J. J. Keysor; A. Brembs	2011	Exercise: necessary but not sufficient for improving function and preventing disability?	Excluded	Review
C. O. Kean; T. B. Birmingham; S. J. Garland; D. M. Bryant; J. R. Giffin	2011	Preoperative Strength Training for Patients Undergoing High Tibial Osteotomy: A Prospective Cohort Study With Historical Controls	Excluded	Not related
H. Kamioka; K. Tsutani; Y. Mutoh; H. Okuizum; M. Ohta; S. Handa; S. Okada; J. Kitayuguchi; M. Kamada; N. Shiozawa; S.-J. Park; T. Honda; S. Moriyama	2011	A systematic review of nonrandomized controlled trials on the curative effects of aquatic exercise	Excluded	Not related
C. Jensen; P. Aagaard; S. Overgaard	2011	Recovery in mechanical muscle strength following resurfacing vs standard total hip arthroplasty – a randomised clinical trial	Excluded	Not related
M. J. Jansen; W. Viechtbauer; A. F. Lenssen; E. J. M. Hendriks; R. A. de Bie	2011	Strength training alone, exercise therapy alone, and exercise therapy with passive manual mobilisation each reduce pain and disability in people with knee osteoarthritis: a systematic review	Excluded	Review
D. J. Hunter; W. Zhang; P. G. Conaghan; K. Hirko; L. Menashe; L. Li; W. M. Reichmann; E. Losina	2011	Systematic review of the concurrent and predictive validity of MRI biomarkers in OA	Excluded	Not related
M. Hossain; N. Makwana	2011	“Not Plantar Fasciitis”: the differential diagnosis and management of heel pain syndrome	Excluded	Not related
M. M. Hall; J. T. Finnoff; J. Smith	2011	Musculoskeletal Complications of Fluoroquinolones: Guidelines and Precautions for Usage in the Athletic Population	Excluded	Not related
A. L. Forsyth; D. V. Quon; B. A. Konkle	2011	Role of exercise and physical activity on haemophilic arthropathy, fall prevention and osteoporosis	Excluded	Not related
N. Foroughi; R. M. Smith; A. K. Lange; M. A. Singh; B. Vanwanseele	2011	Progressive resistance training and dynamic alignment in osteoarthritis: A single-blind randomised controlled trial	Excluded	Not related
N. Foroughi; R. M. Smith; A. K. Lange; M. K. Baker; M. A. Fiatarone Singh; B. Vanwanseele	2011	Lower limb muscle strengthening does not change frontal plane moments in women with knee osteoarthritis: a randomized controlled trial	Excluded	Not related
A. T. Collins; J. T. Blackburn; C. W. Olcott; J. Miles; J. Jordan; D. R. Dirschl; P. S. Weinhold	2011	Stochastic resonance electrical stimulation to improve proprioception in knee osteoarthritis	Excluded	Not related
E. G. Ciolac; J. M. D. Greve	2011	Muscle strength and exercise intensity adaptation to resistance training in older women with knee osteoarthritis and total knee arthroplasty	Excluded	Not related
C. L. Christiansen; M. J. Bade; D. L. Judd; J. E. Stevens-Lapsley	2011	Weight-Bearing Asymmetry During Sit-Stand Transitions Related to Impairment and Functional Mobility After Total Knee Arthroplasty	Excluded	Not related
Y. R. Cho; B. Y. Hong; S. H. Lim; H. W. Kim; Y. J. Ko; S. A. Im; J. I. Lee	2011	Effects of joint effusion on proprioception in patients with knee osteoarthritis: a single-blind, randomized controlled clinical trial	Excluded	Not related
K. L. Bennell; T. Egerton; T. V. Wrigley; P. W. Hodges; M. Hunt; E. M. Roos; M. Kyriakides; B. Metcalf; A. Forbes; E. Ageberg; R. S. Hinman	2011	Comparison of neuromuscular and quadriceps strengthening exercise in the treatment of varus malaligned knees with medial knee osteoarthritis: a randomised controlled trial protocol	Excluded	Protocol
M. Azizi	2011	The effect of hydrotherapy on some of the selected parameters related to Kyphosis in Kyphotic girls	Excluded	Not related
N. C. Avelar; A. P. Simao; R. Tossige-Gomes; C. D. Neves; E. Rocha-Vieira; C. C. Coimbra; A. C. Lacerda	2011	The effect of adding whole-body vibration to squat training on the functional performance and self-report of disease status in elderly patients with knee osteoarthritis: a randomized, controlled clinical study	Full-Text Screening
S. Anwer; N. Quddus; M. Miraj; A. Equebal	2011	Effectiveness of electromyographic biofeedback training on quadriceps muscle strength in osteoarthritis of knee	Excluded	Not related
A. F. Ahmed	2011	Effect of sensorimotor training on balance in elderly patients with knee osteoarthritis	Excluded	Not related
	2011	Plenary Paper Session	Excluded	Not Article
	2011	2011 Annual Meeting of the American Society for Bone and Mineral Research San Diego, CA September 16–20, 2011	Excluded	Not Article
O. O. Yilmaz; O. Senocak; E. Sahin; M. Baydar; S. Gulbahar; C. Bircan; S. Alper	2010	Efficacy of EMG-biofeedback in knee osteoarthritis	Excluded	Not related
D. A. J. Wilson; J. L. Astephen; A. W. Hennigar; M. J. Dunbar	2010	Inducible Displacement of a Trabecular Metal Tibial Monoblock Component	Excluded	Not related
B. Vanwanseele; F. Eckstein; R. M. Smith; A. K. Lange; N. Foroughi; M. K. Baker; R. Shnier; M. A. Fiatarone Singh	2010	The relationship between knee adduction moment and cartilage and meniscus morphology in women with osteoarthritis	Excluded	Not related
A. Valtonen; T. Pöyhönen; S. Sipilä; A. Heinonen	2010	Effects of aquatic resistance training on mobility limitation and lower-limb impairments after knee replacement	Excluded	Not related
V. B. Tunay; G. Baltaci; A. O. Atay	2010	Hospital-based versus home-based proprioceptive and strengthening exercise programs in knee osteoarthritis	Excluded	Not related
D. P. Tonge; S. W. Jones; T. Parr; R. Bardsley; M. Doherty; R. A. Maciewicz	2010	β2-Adrenergic agonist-induced hypertrophy of the quadriceps skeletal muscle does not modulate disease severity in the rodent meniscectomy model of osteoarthritis	Excluded	Not related
K. Tamari	2010	Baseline Comorbidity Associated With the Short-Term Effects of Exercise Intervention on Quality of Life in the Japanese Older Population: An Observational Study	Excluded	Not related
G. Spahn; H. M. Klinger; T. Mückley; G. O. Hofmann	2010	Four-Year Results From a Randomized Controlled Study of Knee Chondroplasty With Concomitant Medial Meniscectomy: Mechanical Debridement Versus Radiofrequency Chondroplasty	Excluded	Not related
E. A. Sled; L. Khoja; K. J. Deluzio; S. J. Olney; E. G. Culham	2010	Effect of a Home Program of Hip Abductor Exercises on Knee Joint Loading, Strength, Function, and Pain in People With Knee Osteoarthritis: A Clinical Trial	Excluded	Not related
J. Rittweger; G. Beller; G. Armbrecht; E. Mulder; B. Buehring; U. Gast; F. Dimeo; H. Schubert; A. de Haan; D. F. Stegeman; H. Schiessl; D. Felsenberg	2010	Prevention of bone loss during 56 days of strict bed rest by side-alternating resistive vibration exercise	Excluded	Not related
B. F. Riecke; R. Christensen; P. Christensen; A. R. Leeds; M. Boesen; L. S. Lohmander; A. Astrup; H. Bliddal	2010	Comparing two low-energy diets for the treatment of knee osteoarthritis symptoms in obese patients: a pragmatic randomized clinical trial	Excluded	Not related
S. G. Petersen; T. Saxne; D. Heinegard; M. Hansen; L. Holm; S. Koskinen; C. Stordal; H. Christensen; P. Aagaard; M. Kjaer	2010	Glucosamine but not ibuprofen alters cartilage turnover in osteoarthritis patients in response to physical training	Excluded	Not related
A. E. Nelson; Y. M. Golightly; V. B. Kraus; T. Stabler; J. B. Renner; C. G. Helmick; J. M. Jordan	2010	Serum transforming growth factor-beta 1 is not a robust biomarker of incident and progressive radiographic osteoarthritis at the hip and knee: the Johnston County Osteoarthritis Project	Excluded	Not related
J. Mostamand; D. L. Bader; Z. Hudson	2010	The effect of patellar taping on joint reaction forces during squatting in subjects with Patellofemoral Pain Syndrome (PFPS)	Excluded	Not related
S. P. Messier	2010	Knee strengthening exercises at home, but not dietary intervention, reduce knee pain and improve knee function in overweight and obese people over 2 years	Excluded	Not related
P. E. McKnight; S. Kasle; S. Going; I. Villanueva; M. Cornett; J. Farr; J. Wright; C. Streeter; A. Zautra; P. E. McKnight; S. Kasle; S. Going; I. Villanueva; M. Cornett; J. Farr; J. Wright; C. Streeter; A. Zautra	2010	A comparison of strength training, self-management, and the combination for early osteoarthritis of the knee	Excluded	Not related
J.-Y. Lim; E. Tchai; S.-N. Jang	2010	Effectiveness of Aquatic Exercise for Obese Patients with Knee Osteoarthritis: A Randomized Controlled Trial	Excluded	Not related
T. Liikavainio; T. Bragge; M. Hakkarainen; P. A. Karjalainen; J. P. Arokoski	2010	Gait and muscle activation changes in men with knee osteoarthritis	Excluded	Not related
K. A. Jung; S. C. Lee; N. K. Ahn; S. H. Hwang; C. H. Nam	2010	Radiographic Healing With Hemispherical Allogeneic Femoral Head Bone Grafting for Opening-Wedge High Tibial Osteotomy	Excluded	Not related
I. C. Helmark; U. R. Mikkelsen; J. Borglum; A. Rothe; M. C. Petersen; O. Andersen; H. Langberg; M. Kjaer	2010	Exercise increases interleukin-10 levels both intraarticularly and peri-synovially in patients with knee osteoarthritis: a randomized controlled trial	Excluded	Not related
H. P. French; F. Keogan; C. Gilsenan; L. Waldron; P. O'Connell	2010	Measuring patient satisfaction with exercise therapy for knee osteoarthritis: evaluating the utility of the physiotherapy outpatient survey	Full-Text Screening
M. Fransen; S. McConnell; G. Hernandez-Molina; S. Reichenbach	2010	Does land-based exercise reduce pain and disability associated with hip osteoarthritis? A meta-analysis of randomized controlled trials	Excluded	Not related
N. Foroughi; R. M. Smith; A. K. Lange; M. K. Baker; M. A. F. Singh; B. Vanwanseele	2010	Dynamic alignment and its association with knee adduction moment in medial knee osteoarthritis	Excluded	Not related
L. Fernandes; K. Storheim; L. Nordsletten; M. A. Risberg	2010	Development of a Therapeutic Exercise Program for Patients With Osteoarthritis of the Hip	Excluded	Not related
J. N. Farr; S. B. Going; P. E. McKnight; S. Kasle; E. C. Cussler; M. Cornett	2010	Progressive resistance training improves overall physical activity levels in patients with early osteoarthritis of the knee: a randomized controlled trial	Excluded	Not related
A. Elbaz; A. Mor; G. Segal; E. Debbi; A. Haim; N. Halperin; R. Debi	2010	APOS therapy improves clinical measurements and gait in patients with knee osteoarthritis	Excluded	Not related
J. R. Ebert; D. G. Lloyd; T. Ackland; D. J. Wood	2010	Knee biomechanics during walking gait following matrix-induced autologous chondrocyte implantation	Excluded	Not related
J. L. del Cura; R. Zabala; I. Corta	2010	Ultrasound-guided interventional procedures in the musculoskeletal system	Excluded	Not related
M. W. Creaby; Y. Wang; K. L. Bennell; R. S. Hinman; B. R. Metcalf; K. A. Bowles; F. M. Cicuttini	2010	Dynamic knee loading is related to cartilage defects and tibial plateau bone area in medial knee osteoarthritis	Excluded	Not related
S. Cotofana; S. Ring-Dimitriou; M. Hudelmaier; M. Himmer; W. Wirth; A. M. Sanger; F. Eckstein	2010	Effects of exercise intervention on knee morphology in middle-aged women: a longitudinal analysis using magnetic resonance imaging	Excluded	Not related
H.-B. Chen; T.-S. Wei; L.-W. Chang	2010	Postural influence on Stand-to-Sit leg load sharing strategies and sitting impact forces in stroke patients	Excluded	Not related
T. Bezalel; E. Carmeli; M. Katz-Leurer	2010	The effect of a group education programme on pain and function through knowledge acquisition and home-based exercise among patients with knee osteoarthritis: A parallel randomised single-blind clinical trial	Excluded	Not related
K. L. Bennell; M. A. Hunt; T. V. Wrigley; D. J. Hunter; F. J. McManus; P. W. Hodges; L. Li; R. S. Hinman	2010	Hip strengthening reduces symptoms but not knee load in people with medial knee osteoarthritis and varus malalignment: a randomised controlled trial	Excluded	Not related
L. Anaya-Terroba; M. Arroyo-Morales; C. Fernández-de-las-Peñas; L. Díaz-Rodríguez; J. A. Cleland	2010	Effects of Ice Massage on Pressure Pain Thresholds and Electromyography Activity Postexercise: A Randomized Controlled Crossover Study	Excluded	Not related
Y. Akyol; D. Durmus; G. Alayli; B. Tander; Y. Bek; F. Canturk; S. Tastan Sakarya	2010	Does short-wave diathermy increase the effectiveness of isokinetic exercise on pain, function, knee muscle strength, quality of life, and depression in the patients with knee osteoarthritis? A randomized controlled clinical study	Excluded	Not related
	2010	Poster Presentations	Excluded	Not Article
	2010	ASBMR 2010 Annual Meeting FR0005–FR0485	Excluded	Not Article
	2010	ASBMR 2010 Annual Meeting MO0001–MO0484	Excluded	Not Article
	2010	ASBMR 2010 Annual Meeting SU0001–SU0482	Excluded	Not Article
	2010	ASBMR 2010 Annual Meeting SA0001–SA0485	Excluded	Not Article
M.-C. Weng; C.-L. Lee; C.-H. Chen; J.-J. Hsu; W.-D. Lee; M.-H. Huang; T.-W. Chen	2009	Effects of Different Stretching Techniques on the Outcomes of Isokinetic Exercise in Patients with Knee Osteoarthritis	Excluded	Not related
R. Topp; A. M. Swank; P. M. Quesada; J. Nyland; A. Malkani	2009	The effect of prehabilitation exercise on strength and functioning after total knee arthroplasty	Excluded	Not related
R. Takeuchi; H. Ishikawa; M. Aratake; H. Bito; I. Saito; K. Kumagai; Y. Akamatsu; T. Saito	2009	Medial Opening Wedge High Tibial Osteotomy With Early Full Weight Bearing	Excluded	Not related
G. Syme; P. Rowe; D. Martin; G. Daly	2009	Disability in patients with chronic patellofemoral pain syndrome: A randomised controlled trial of VMO selective training versus general quadriceps strengthening	Excluded	Not related
F. Streitparth; P. Schöttle; H. Schell; L. Lehmkuhl; T. Madej; G. Wieners; G. N. Duda; R. J. Schröder	2009	Indirect MR-arthrography in osteochondral autograft and crushed bone graft with a collagen membrane—Correlation with histology	Excluded	Not related
K. A. Stockton; K. A. Mengersen	2009	Effect of Multiple Physiotherapy Sessions on Functional Outcomes in the Initial Postoperative Period After Primary Total Hip Replacement: A Randomized Controlled Trial	Excluded	Not related
T. J. Somers; F. J. Keefe; J. J. Pells; K. E. Dixon; S. J. Waters; P. A. Riordan; J. A. Blumenthal; D. C. McKee; L. LaCaille; J. M. Tucker; D. Schmitt; D. S. Caldwell; V. B. Kraus; E. L. Sims; R. A. Shelby; J. R. Rice	2009	Pain Catastrophizing and Pain-Related Fear in Osteoarthritis Patients: Relationships to Pain and Disability	Excluded	Not related
A. E. Rahmann; S. G. Brauer; J. C. Nitz	2009	A Specific Inpatient Aquatic Physiotherapy Program Improves Strength After Total Hip or Knee Replacement Surgery: A Randomized Controlled Trial	Excluded	Not related
S. C. Petterson; R. L. Mizner; J. E. Stevens; L. Raisis; A. Bodenstab; W. Newcomb; L. Snyder-Mackler	2009	Improved function from progressive strengthening interventions after total knee arthroplasty: A randomized clinical trial with an imbedded prospective cohort	Excluded	Not related
R. Paulekas; K. K. Haussler	2009	Principles and Practice of Therapeutic Exercise for Horses	Excluded	Not related
S. P. Messier; C. Legault; S. Mihalko; G. D. Miller; R. F. Loeser; P. DeVita; M. Lyles; F. Eckstein; D. J. Hunter; J. D. Williamson; B. J. Nicklas	2009	The Intensive Diet and Exercise for Arthritis (IDEA) trial: design and rationale	Excluded	Not related
J. Merle; P. Rougier; D. Belaid; S. Cantalloube; D. Lamotte	2009	Is early weight bearing resumption beneficial after total hip replacement?	Excluded	Not related
S. K. Lynn; P. A. Costigan	2009	Changes in the medial–lateral hamstring activation ratio with foot rotation during lower limb exercise	Excluded	Not related
A. M. Liphardt; A. Mündermann; S. Koo; N. Bäcker; T. P. Andriacchi; J. Zange; J. Mester; M. Heer	2009	Vibration training intervention to maintain cartilage thickness and serum concentrations of cartilage oligometric matrix protein (COMP) during immobilization	Excluded	Not related
J. Lin; B. Yang; X.-s. Weng; J. Jin; Q. Zhao; G.-x. Qiu	2009	Effect of Osteoarthritis Patients' Gender on Rehabilitation after Total Knee Arthroplasty	Excluded	Not related
D. H. Lin; C. H. J. Lin; Y. F. Lin; M. H. Jan	2009	Efficacy of 2 Non-Weight-Bearing Interventions, Proprioception Training Versus Strength Training, for Patients With Knee Osteoarthritis: A Randomized Clinical Trial	Excluded	Not related
D. H. Lin	2009	Both weight-bearing and non–weight- bearing exercise improved function in patients with knee osteoarthritis	Excluded	Not Article
A. K. Lange; B. Vanwanseele; N. Foroughi; M. K. Baker; R. Shnier; R. M. Smith; M. A. Singh	2009	Resistive Exercise for Arthritic Cartilage Health (REACH): a randomized double-blind, sham-exercise controlled trial	Excluded	Not related
Y.-H. Kim; J.-S. Kim; Y. Choi	2009	Osteolysis After Unidirectional and Multidirectional Mobile-Bearing Total Knee Arthroplasty in Young Patients	Excluded	Not related
M. Kärkkäinen; T. Rikkonen; H. Kröger; J. Sirola; M. Tuppurainen; K. Salovaara; J. Arokoski; J. Jurvelin; R. Honkanen; E. Alhava	2009	Physical tests for patient selection for bone mineral density measurements in postmenopausal women	Excluded	Not related
C. M. Jenkinson; M. Doherty; A. J. Avery; A. Read; M. A. Taylor; T. H. Sach; P. Silcocks; K. R. Muir	2009	Effects of dietary intervention and quadriceps strengthening exercises on pain and function in overweight people with knee pain: randomised controlled trial	Excluded	Not related
M. H. Jan; C. H. Lin; Y. F. Lin; J. J. Lin; D. H. Lin	2009	Effects of weight-bearing versus nonweight-bearing exercise on function, walking speed, and position sense in participants with knee osteoarthritis: a randomized controlled trial	Full-Text Screening
C. A. Jacobs; M. Lewis; L. A. Bolgla; C. P. Christensen; A. J. Nitz; T. L. Uhl	2009	Electromyographic Analysis of Hip Abductor Exercises Performed by a Sample of Total Hip Arthroplasty Patients	Excluded	Not related
V. S. Husby; J. Helgerud; S. Bjørgen; O. S. Husby; P. Benum; J. Hoff	2009	Early Maximal Strength Training Is an Efficient Treatment for Patients Operated With Total Hip Arthroplasty	Excluded	Not related
D. J. Hunter; F. Eckstein	2009	Exercise and osteoarthritis	Excluded	Review
S. D. Gill; H. McBurney; D. L. Schulz	2009	Land-Based Versus Pool-Based Exercise for People Awaiting Joint Replacement Surgery of the Hip or Knee: Results of a Randomized Controlled Trial	Excluded	Not related
M. J. DePalma; J. M. Ketchum; E. D. Queler; B. S. Trussell	2009	Prospective Pilot Study of Painful Lumbar Facet Joint Arthropathy after Intra-articular Injection of Hylan G-F 20	Excluded	Not related
C. L. Coulter; J. M. Weber; J. M. Scarvell	2009	Group Physiotherapy Provides Similar Outcomes for Participants After Joint Replacement Surgery as 1-to-1 Physiotherapy: A Sequential Cohort Study	Excluded	Not related
C.-W. Chou; K.-H. Lue; H.-S. Lee; R.-C. Lin; K.-H. Lu	2009	Hylan G-F 20 Has Better Pain Relief and Cost-effectiveness than Sodium Hyaluronate in Treating Early Osteoarthritic Knees in Taiwan	Excluded	Not related
K. Chaipinyo; O. Karoonsupcharoen	2009	No difference between home-based strength training and home-based balance training on pain in patients with knee osteoarthritis: a randomised trial	Excluded	Not related
K. Brown; J. Kachelman; R. Topp; P. M. Quesada; J. Nyland; A. Malkani; A. M. Swank	2009	PREDICTORS OF FUNCTIONAL TASK PERFORMANCE AMONG PATIENTS SCHEDULED FOR TOTAL KNEE ARTHROPLASTY	Excluded	Not related
J. W. Brantingham; G. A. Globe; M. L. Jensen; T. K. Cassa; D. R. Globe; J. L. Price; S. N. Mayer; F. T. Lee	2009	A Feasibility Study Comparing Two Chiropractic Protocols in the Treatment of Patellofemoral Pain Syndrome	Excluded	Not related
D. Andersson; K. Samuelsson; J. Karlsson	2009	Treatment of anterior cruciate ligament injuries with special reference to surgical technique and rehabilitation: an assessment of randomized controlled trials	Excluded	Not related
	2009	ASBMR 31st Annual Meeting FR0001–FR0464	Excluded	Not Article
	2009	ASBMR 31st Annual Meeting 1001–1300	Excluded	Not Article
	2009	ASBMR 31st Annual Meeting MO0001–MO0445	Excluded	Not Article
W. Zhang; R. W. Moskowitz; G. Nuki; S. Abramson; R. D. Altman; N. Arden; S. Bierma-Zeinstra; K. D. Brandt; P. Croft; M. Doherty; M. Dougados; M. Hochberg; D. J. Hunter; K. Kwoh; L. S. Lohmander; P. Tugwell	2008	OARSI recommendations for the management of hip and knee osteoarthritis, Part II: OARSI evidence-based, expert consensus guidelines	Excluded	Guidelines
W. L. Wright	2008	Management of mild-to-moderate osteoarthritis: Effective intervention by the nurse practitioner	Excluded	Not related
R. Takeuchi; M. Aratake; H. Bito; I. Saito; K. Kumagai; H. Ishikawa; Y. Akamatsu; Y. Sasaki; T. Saito	2008	Simultaneous bilateral opening-wedge high tibial osteotomy with early full weight-bearing exercise	Excluded	Not related
S. Tagesson; B. Oberg; L. Good; J. Kvist	2008	A comprehensive rehabilitation program with quadriceps strengthening in closed versus open kinetic chain exercise in patients with anterior cruciate ligament deficiency: a randomized clinical trial evaluating dynamic tibial translation and muscle function	Excluded	Not related
R. Siebold; C. Dehler; T. Ellert	2008	Prospective Randomized Comparison of Double-Bundle Versus Single-Bundle Anterior Cruciate Ligament Reconstruction	Excluded	Not related
R. M. Merrill; P. Taylor; S. G. Aldana	2008	Coronary Health Improvement Project (CHIP) is associated with improved nutrient intake and decreased depression	Excluded	Not related
M. E. Mendelsohn; T. J. Overend; D. M. Connelly; R. J. Petrella	2008	Improvement in Aerobic Fitness During Rehabilitation After Hip Fracture	Excluded	Not related
J. I. Mechanick; R. F. Kushner; H. J. Sugerman; J. M. Gonzalez-Campoy; M. L. Collazo-Clavell; S. Guven; A. F. Spitz; C. M. Apovian; E. H. Livingston; R. Brolin; D. B. Sarwer; W. A. Anderson; J. Dixon; J. I. Mechanick; R. F. Kushner; H. J. Sugerman; J. M. Gonzalez-Campoy; M. L. Collazo-Clavell; S. Guven; A. F. Spitz; C. M. Apovian; E. H. Livingston; R. Brolin; D. B. Sarwer; W. A. Anderson; J. Dixo…	2008	American Association of Clinical Endocrinologists, the Obesity Society, and American Society for Metabolic & Bariatric Surgery Medical Guidelines for Clinical Practice for the Perioperative Nutritional, Metabolic, and Nonsurgical Support of the Bariatric Surgery Patient	Excluded	Not related
C. J. McCarthy; M. J. Callaghan; J. A. Oldham	2008	The reliability of isometric strength and fatigue measures in patients with knee osteoarthritis	Excluded	Not related
A. K. Lange; B. Vanwanseele; M. A. Fiatarone Singh	2008	Strength training for treatment of osteoarthritis of the knee: a systematic review	Excluded	Review
L. K. King; T. B. Birmingham; C. O. Kean; I. C. Jones; D. M. Bryant; J. R. Giffin	2008	Resistance training for medial compartment knee osteoarthritis and malalignment	Excluded	Not related
S. Jones; C. Stokoe; M. Sborov; M. Braun; S. Ethirajan; L. Kutteh; J. Pippen; M. Patel; D. Paul; J. L. Blum; F. A. Holmes; M. C. Myron; J. Cantrell; N. L. Hartung; R. M. Look; E. Di Salle; J. C. Davis; D. Ilegbodu; L. Asmar	2008	The Effect of Tamoxifen or Exemestane on Bone Mineral Density During the First 2 Years of Adjuvant Treatment of Postmenopausal Women with Early Breast Cancer	Excluded	Not related
M. H. Jan; J. J. Lin; J. J. Liau; Y. F. Lin; D. H. Lin	2008	Investigation of clinical effects of high- and low-resistance training for patients with knee osteoarthritis: a randomized controlled trial	Full-Text Screening
M. Jan; P. Tang; J. Lin; S. Teng; Y. Lin; D. Lin	2008	Efficacy of a target-matching foot-stepping exercise on proprioception and function in patients with knee osteoarthritis	Excluded	Not related
G. Hernández-Molina; S. Reichenbach; B. Zhang; M. Lavalley; D. T. Felson	2008	Effect of therapeutic exercise for hip osteoarthritis pain: results of a meta-analysis	Excluded	Not related
V. Gremeaux; J. Renault; L. Pardon; G. Deley; R. Lepers; J.-M. Casillas	2008	Low-frequency electric muscle stimulation combined with physical therapy after total hip arthroplasty for hip osteoarthritis in elderly patients: a randomized controlled trial	Excluded	Not related
M. Goto; K. Suzuki; T. Shimada	2008	The effect of rehabilitation including the use of functional braces on knee function after arthroscopic treatment - Examination of patients with cartilage lesions of the knee	Excluded	Not related
S. Ghroubi; H. Elleuch; N. Kaffel; T. Echikh; M. Abid; M. H. Elleuch	2008	Apport de l’exercice physique et du régime dans la prise en charge de la gonarthrose chez l’obèse	Excluded	Non-English language
M. Floren; H. Reichel; J. Davis; R. S. Laskin	2008	The Mini-Incision Mid-Vastus Approach for Total Knee Arthroplasty	Excluded	Not related
A. Ferretti; A. Vadalà; A. De Carli; G. Argento; F. Conteduca; G. Severini	2008	Minimizing Internal Rotation Strength Deficit After Use of Semitendinosus for Anterior Cruciate Ligament Reconstruction: A Modified Harvesting Technique	Excluded	Not related
S. Fabri; F. Lacaze; T. Marc; A. Roussenque; A. Constantinides	2008	Rieducazione delle distorsioni del ginocchio: trattamento funzionale	Excluded	Non-English language
J. R. Ebert; W. B. Robertson; D. G. Lloyd; M. H. Zheng; D. J. Wood; T. Ackland	2008	Traditional vs accelerated approaches to post-operative rehabilitation following matrix-induced autologous chondrocyte implantation (MACI): comparison of clinical, biomechanical and radiographic outcomes	Excluded	Not related
T. Doi; M. Akai; K. Fujino; T. Iwaya; H. Kurosawa; K. Hayashi; E. Marui	2008	Effect of home exercise of quadriceps on knee osteoarthritis compared with nonsteroidal antiinflammatory drugs: a randomized controlled trial	Excluded	Not related
S. D. Chua; S. P. Messier; C. Legault; M. E. Lenz; E. J. M. A. Thonar; R. F. Loeser	2008	Effect of an exercise and dietary intervention on serum biomarkers in overweight and obese adults with osteoarthritis of the knee	Excluded	Not related
B. Carpenter; T. Motley	2008	The Role of Viscosupplementation in the Ankle Using Hylan G-F 20	Excluded	Not related
W. Bily; L. Trimmel; M. Mödlin; A. Kaider; H. Kern	2008	Training Program and Additional Electric Muscle Stimulation for Patellofemoral Pain Syndrome: A Pilot Study	Excluded	Not related
S. Ardizzone; P. S. Puttini; A. Cassinotti; G. B. Porro	2008	Extraintestinal manifestations of inflammatory bowel disease	Excluded	Not related
	2008	Poster Session II Selected Posters from 467-P through 724-P	Excluded	Not Article
	2008	ASBMR 30th Annual Meeting 1001–1300	Excluded	Not Article
	2008	SUBJECT INDEX TO VOLUME 56	Excluded	Not Article
	2008	ASBMR 30th Annual Meeting SA001–SA572	Excluded	Not Article
	2008	Paper Session Ethics & Quality of Life	Excluded	Not Article
	2008	Medical Topics	Excluded	Not Article
	2008	Abstracts of The Movement Disorder Society's Twelfth International Congress of Parkinson's Disease and Movement Disorders	Excluded	Not Article
W. Xuewen; G. D. Miller; S. P. Messier; B. J. Nicklas	2007	Knee Strength Maintained Despite Loss of Lean Body Mass During Weight Loss in Older Obese Adults With Knee Osteoarthritis	Excluded	Not related
K. P. Westlake; Y. Wu; E. G. Culham	2007	Velocity discrimination: Reliability and construct validity in older adults	Excluded	Not related
V. Tiffreau; D. Mulleman; E. Coudeyre; M. M. Lefevre-Colau; M. Revel; F. Rannou	2007	The value of individual or collective group exercise programs for knee or hip osteoarthritis. Elaboration of French clinical practice guidelines	Excluded	Not related
C. A. Thorstensson; M. Henriksson; A. von Porat; C. Sjödahl; E. M. Roos	2007	The effect of eight weeks of exercise on knee adduction moment in early knee osteoarthritis – a pilot study	Full-Text Screening
N. F. Taylor; K. J. Dodd; N. Shields; A. Bruder	2007	Therapeutic exercise in physiotherapy practice is beneficial: a summary of systematic reviews 2002–2005	Excluded	Review
T. P. Stitik; M. F. Blacksin; D. M. Stiskal; J. H. Kim; P. M. Foye; L. Schoenherr; E.-S. Choi; B. Chen; H. J. Saunders; S. F. Nadler	2007	Efficacy and Safety of Hyaluronan Treatment in Combination Therapy With Home Exercise for Knee Osteoarthritis Pain	Excluded	Not related
D. K. Ramsey; L. Snyder-Mackler; M. Lewek; W. Newcomb; K. S. Rudolph	2007	Effect of anatomic realignment on muscle function during gait in patients with medial compartment knee osteoarthritis	Excluded	Not related
A. Puopolo; J. A. Boice; J. L. Fidelholtz; T. W. Littlejohn; P. Miranda; A. Berrocal; A. Ko; N. Cichanowitz; A. S. Reicin	2007	A randomized placebo-controlled trial comparing the efficacy of etoricoxib 30mg and ibuprofen 2400mg for the treatment of patients with osteoarthritis	Excluded	Not related
T. Pham; A. Cornea; A. Jenkins; K. E. Blick; R. H. Scofield	2007	Oral Glucosamine in Doses Used to Treat Osteoarthritis Worsens Insulin Resistance	Excluded	Not related
V. Mounasamy; W. M. Mihalko; K. J. Saleh	2007	Conservative Management of the Young Arthritic Knee: Latest Concepts and Methods	Excluded	Review
G. F. Maddalozzo; J. J. Widrick; B. J. Cardinal; K. M. Winters-Stone; M. A. Hoffman; C. M. Snow	2007	The effects of hormone replacement therapy and resistance training on spine bone mineral density in early postmenopausal women	Excluded	Not related
S. M. Ling; R. A. Conwit; L. Talbot; M. Shermack; J. E. Wood; E. M. Dredge; M. J. Weeks; D. R. Abernethy; E. J. Metter	2007	Electromyographic patterns suggest changes in motor unit physiology associated with early osteoarthritis of the knee	Excluded	Not related
Y.-C. Lin; C.-H. Chen; H.-T. Huang; J.-Y. Su; Y.-C. Fu; J.-K. Chang; G.-J. Wang	2007	Minimally Invasive Total Hip Arthroplasty Using a Posterolateral Approach: Technique and Preliminary Results	Excluded	Not related
D. H. Lin; Y. F. Lin; H. M. Chai; Y. C. Han; M. H. Jan	2007	Comparison of proprioceptive functions between computerized proprioception facilitation exercise and closed kinetic chain exercise in patients with knee osteoarthritis	Full-Text Screening
A. K. Lange; M. A. Fiatarone Singh; R. M. Smith; N. Foroughi; M. K. Baker; R. Shnier; B. Vanwanseele	2007	Degenerative meniscus tears and mobility impairment in women with knee osteoarthritis	Excluded	Not related
F. Keogan; C. Gilsenan; J. Hussey; P. O'Connell	2007	Open or closed chain quadriceps exercises in treatment of osteoarthritis of the knee; which is more effective? A blinded randomised controlled trial	Full-Text Screening
R. S. Hinman; K. M. Crossley	2007	Enhanced pharmacy review and community physiotherapy for knee pain in elderly patients	Excluded	Comment
F. Genêt; F. Gouin; E. Coudeyre; M. Revel; F. Rannou	2007	The benefits of ambulatory physiotherapy for patients able to leave the surgery department directly for home just after total hip replacement. Development of French guidelines for clinical practice	Excluded	Not related
H. P. French	2007	Physiotherapy management of osteoarthritis of the hip: a survey of current practice in acute hospitals and private practice in the Republic of Ireland	Excluded	Not related
D. T. Felson; J. B. Niu; M. Clancy; B. Sack; P. Aliabadi; Y. Q. Zhang	2007	Effect of recreational physical activities on the development of knee osteoarthritis in older adults of different weights: The Framingham study	Excluded	Not related
E. B. Dam; J. Folkesson; P. C. Pettersen; C. Christiansen	2007	Automatic morphometric cartilage quantification in the medial tibial plateau from MRI for osteoarthritis grading	Excluded	Not related
S.-H. Chuang; M.-H. Huang; T.-W. Chen; M.-C. Weng; C.-W. Liu; C.-H. Chen	2007	Effect of Knee Sleeve on Static and Dynamic Balance in Patients with Knee Osteoarthritis	Excluded	Not related
P. L. Chin; L. S. S. Foo; K. Y. Yang; S. J. Yeo; N. N. Lo	2007	Randomized Controlled Trial Comparing the Radiologic Outcomes of Conventional and Minimally Invasive Techniques for Total Knee Arthroplasty	Excluded	Not related
A. Chevutschi; B. Dengremont; G. Lensel; V. Pardessus; A. Thevenon	2007	La balnéothérapie au sein de la littérature: Applications thérapeutiques	Excluded	Non-English language
J. Campbell; N. Bellamy; T. Gee	2007	Differences between systematic reviews/meta-analyses of hyaluronic acid/hyaluronan/hylan in osteoarthritis of the knee	Excluded	Not related
H. Birnesser; P. Stolt	2007	The Homeopathic Antiarthitic Preparation Zeel comp. N: A Review of Molecular and Clinical Data	Excluded	Not related
K. L. Bennell; M. A. Hunt; T. V. Wrigley; D. J. Hunter; R. S. Hinman	2007	The effects of hip muscle strengthening on knee load, pain, and function in people with knee osteoarthritis: a protocol for a randomised, single-blind controlled trial	Excluded	Not related
	2007	Abstracts for Poster Presentation	Excluded	Not Article
	2007	ASBMR 29th Annual Meeting	Excluded	Not Article
	2007	Abstracts O001-P015 of the 16th annual meeting of ESMAC Athens, Greece, September 27–29, 2007	Excluded	Not Article
	2007	Abstracts P016-P110 of the 16th annual meeting of ESMAC Athens, Greece, September 27–29, 2007	Excluded	Not Article
S. C. Wearing; E. M. Hennig; N. M. Byrne; J. R. Steele; A. P. Hills	2006	Musculoskeletal disorders associated with obesity: a biomechanical perspective	Excluded	Not related
M. Szekeres; G. J. W. King	2006	Total Elbow Arthroplasty	Excluded	Not related
A. J. Smith; D. G. Lloyd; D. J. Wood	2006	A kinematic and kinetic analysis of walking after total knee arthroplasty with and without patellar resurfacing	Excluded	Not related
K. Scott; D. J. Chennells; F. M. Campbell; B. Hunt; D. Armstrong; L. Taylor; B. P. Gill; S. A. Edwards	2006	The welfare of finishing pigs in two contrasting housing systems: Fully-slatted versus straw-bedded accommodation	Excluded	Not related
R. Redding-Lallinger; C. Knoll	2006	Sickle Cell Disease—Pathophysiology and Treatment	Excluded	Not related
A. E. Mikesky; S. A. Mazzuca; K. D. Brandt; S. M. Perkins; T. Damush; K. A. Lane	2006	Effects of strength training on the incidence and progression of knee osteoarthritis	Excluded	Not related
A. K. Kriplani; A. J. Mukherjee	2006	Laparoscopic Surgery for Morbid Obesity	Excluded	Not related
L. R. Goodrich; A. J. Nixon	2006	Medical treatment of osteoarthritis in the horse – A review	Excluded	Not related
C. R. Gooding; W. Bartlett; G. Bentley; J. A. Skinner; R. Carrington; A. Flanagan	2006	A prospective, ranomised study comparing two techniques of autologous chondrocyte implantation for osteochondral defects in the knee: Periosteum covered versus type I/III collagen covered	Excluded	Not related
G. G. Glass	2006	Osteoarthritis	Excluded	Not related
C. O. Gilsenan; F. Keogan; C. Blake; P. O'Connell	2006	Efficacy of open and closed kinetic chain strengthening exercises in subjects with osteoarthritis of the knee: a prospective, randomised trial	Excluded	Not Article
F. Eckstein; F. Cicuttini; J. P. Raynauld; J. C. Waterton; C. Peterfy	2006	Magnetic resonance imaging (MRI) of articular cartilage in knee osteoarthritis (OA): morphological assessment	Excluded	Not related
C.-H. Chang; T.-F. Kuo; C.-C. Lin; C.-H. Chou; K.-H. Chen; F.-H. Lin; H.-C. Liu	2006	Tissue engineering-based cartilage repair with allogenous chondrocytes and gelatin–chondroitin–hyaluronan tri-copolymer scaffold: A porcine model assessed at 18, 24, and 36 weeks	Excluded	Not related
J. W. Brantingham; J. Lee Gilbert; J. Shaik; G. Globe	2006	Sagittal plane blockage of the foot, ankle and hallux and foot alignment-prevalence and association with low back pain	Excluded	Not related
S. Botha-Scheepers; N. Riyazi; H. M. Kroon; M. Scharloo; J. J. Houwing-Duistermaat; E. Slagboom; F. R. Rosendaal; F. C. Breedveld; M. Kloppenburg	2006	Activity limitations in the lower extremities in patients with osteoarthritis: the modifying effects of illness perceptions and mental health	Excluded	Not related
A. L. Betker; T. Szturm; Z. K. Moussavi; C. Nett	2006	Video Game–Based Exercises for Balance Rehabilitation: A Single-Subject Design	Excluded	Not related
	2006	10th Annual meeting of French Society of Pharmacology, 73rd Annual meeting of Society of Physiology, 27th pharmacovigilance meeting, 54th APNET Seminar and 4th CHU CIC meeting (Corum Montpellier 10-12 April 2006)	Excluded	Not Article
	2006	Abstracts for Poster Presentation	Excluded	Not Article
	2006	Posters	Excluded	Not Article
	2006	Paper Abstracts	Excluded	Not Article
	2006	2006 Abstracts: Twenty-Eighth Annual Meeting of the American Society for Bone and Mineral Research: Pennsylvania Convention Convention Center Philadelphia, Pennsylvania, USA, September 15–19, 2006	Excluded	Not Article
	2006	Chapter 1 Scope of Tissue Engineering	Excluded	Not Article
Y. K. Wong; E. Hui; J. Woo	2005	A community-based exercise programme for older persons with knee pain using telemedicine	Excluded	Not related
M. H. Winemiller; R. G. Billow; E. R. Laskowski; W. S. Harmsen	2005	Effect of Magnetic vs Sham-Magnetic Insoles on Nonspecific Foot Pain in the Workplace: A Randomized, Double-Blind, Placebo-Controlled Trial	Excluded	Not related
C. W. Wiesenhutter; J. A. Boice; A. Ko; E. A. Sheldon; F. T. Murphy; B. A. Wittmer; M. L. Aversano; A. S. Reicin	2005	Evaluation of the Comparative Efficacy of Etoricoxib and Ibuprofen for Treatment of Patients With Osteoarthritis: A Randomized, Double-Blind, Placebo-Controlled Trial	Excluded	Not related
S. C. White; R. M. Lifeso	2005	Altering Asymmetric Limb Loading After Hip Arthroplasty Using Real-Time Dynamic Feedback When Walking	Excluded	Not related
T.-J. Wang; H.-L. Chern; Y.-E. Chiou	2005	A Theoretical Model for Preventing Osteoarthritis-Related Disability	Excluded	Review
A. N. Vo; L. B. Kamen; V. C. Shih; A. A. Bitar; T. P. Stitik; R. J. Kaplan	2005	Rehabilitation of orthopedic and rheumatologic disorders. 5. Lumbar spinal stenosis	Excluded	Not related
T. P. Stitik; R. J. Kaplan; L. B. Kamen; A. N. Vo; A. A. Bitar; V. C. Shih	2005	Rehabilitation of orthopedic and rheumatologic disorders. 2. Osteoarthritis assessment, treatment, and rehabilitation	Excluded	Not article
V. C. Shih; L. B. Kamen; R. J. Kaplan; T. P. Stitik; A. A. Bitar; A. N. Vo	2005	Rehabilitation of orthopedic and rheumatologic disorders. 4. Rheumatoid arthritis and calcium pyrophosphate deposition disease	Excluded	Not related
U. Sekir; H. Gür	2005	A multi-station proprioceptive exercise program in patients with bilateral knee osteoarthrosis: functional capacity, pain and sensoriomotor function. A randomized controlled trial	Excluded	Not related
A. Schattner	2005	Review: Both aerobic and home-based quadriceps strengthening exercises reduce pain and disability in knee osteoarthritis: COMMENTARY	Excluded	Review
D. Saliba; D. Solomon; L. Rubenstein; R. Young; J. Schnelle; C. Roth; N. Wenger	2005	Quality Indicators for the Management of Medical Conditions in Nursing Home Residents	Excluded	Not related
E. M. Roos; L. Dahlberg	2005	Positive effects of moderate exercise on glycosaminoglycan content in knee cartilage: A four-month, randomized, controlled trial in patients at risk of osteoarthritis	Excluded	Not related
E. Roddy; W. Zhang; M. Doherty	2005	Aerobic walking or strengthening exercise for osteoarthritis of the knee? A systematic review	Excluded	Review
A. R. Özdinçler; I. Yeldan; P. Kinali	2005	The effects of closed kinetic chain exercise on pain and functional performance of patients with knee osteoarthritis	Full-Text Screening
A. M. Moseley; R. D. Herbert; E. J. Nightingale; D. A. Taylor; T. M. Evans; G. J. Robertson; S. K. Gupta; J. Penn	2005	Passive Stretching Does Not Enhance Outcomes in Patients With Plantarflexion Contracture After Cast Immobilization for Ankle Fracture: A Randomized Controlled Trial	Excluded	Not related
S. P. Messier; D. J. Gutekunst; C. Davis; P. DeVita	2005	Weight loss reduces knee-joint loads in overweight and obese older adults with knee osteoarthritis	Excluded	Not related
K. MacGregor; S. Gerlach; R. Mellor; P. W. Hodges	2005	Cutaneous stimulation from patella tape causes a differential increase in vasti muscle activity in people with patellofemoral pain	Excluded	Not related
M. Khalid; G. Heffernan; A. Brannigan; T. Burke; P. Grace; D. Lyons	2005	Does the Crack Silently Break the Back?: Long-Term Follow-Up and Assessment of Risk Factors for Regional Osteoporosis Following Tibial Shaft Fractures	Excluded	Not related
R. J. Kaplan; A. N. Vo; T. P. Stitik; L. B. Kamen; A. A. Bitar; V. C. Shih	2005	Rehabilitation of orthopedic and rheumatologic disorders. 1. Osteoporosis assessment, treatment, and rehabilitation	Excluded	Not related
M. Huang; Y. Lin; C. Lee; R. Yang	2005	Use of ultrasound to increase effectiveness of isokinetic exercise for knee osteoarthritis	Excluded	Not related
R. S. Hinman; S. M. Cowan; K. M. Crossley; K. L. Bennell	2005	Age-related changes in electromyographic quadriceps activity during stair descent	Excluded	Not related
S. P. Harris	2005	Chiropractic Management of a Patient with Migraine Headache	Excluded	Not related
R. Gudas; R. J. Kalesinskas; V. Kimtys; E. Stankevic̆ius; V. Tolius̆is; G. Bernotavic̆ius; A. Smailys	2005	A Prospective Randomized Clinical Study of Mosaic Osteochondral Autologous Transplantation Versus Microfracture for the Treatment of Osteochondral Defects in the Knee Joint in Young Athletes	Excluded	Not related
C. G. Foy; B. W. H. Penninx; S. A. Shumaker; S. P. Messier; M. Pahor	2005	Long-Term Exercise Therapy Resolves Ethnic Differences in Baseline Health Status in Older Adults with Knee Osteoarthritis	Excluded	Not related
B. C. Focht; W. J. Rejeski; W. T. Ambrosius; J. A. Katula; S. P. Messier	2005	Exercise, self-efficacy, and mobility performance in overweight and obese older adults with knee osteoarthritis	Excluded	Not related
H. Buchwald	2005	Consensus Conference Statement: Bariatric surgery for morbid obesity: Health implications for patients, health professionals, and third-party payers	Excluded	Not related
H. Buchwald	2005	Bariatric surgery for morbid obesity: Health implications for patients, health professionals, and third-party payers	Excluded	Not related
P. D. Brukner; W. J. Brown	2005	3. Is exercise good for you?	Excluded	Not related
A. A. Bitar; R. J. Kaplan; T. P. Stitik; V. C. Shih; A. N. Vo; L. B. Kamen	2005	Rehabilitation of orthopedic and rheumatologic disorders. 3. Total hip arthroplasty rehabilitation	Excluded	Not related
L. A. Bennett; S. C. Brearley; J. A. L. Hart; M. J. Bailey	2005	A Comparison of 2 Continuous Passive Motion Protocols After Total Knee Arthroplasty: A Controlled and Randomized Study	Excluded	Not related
	2005	PAPER ABSTRACTS	Excluded	Not Article
	2005	ASBMR 27th Annual Meeting SU001–SU527	Excluded	Not Article
	2005	ASBMR 27th Annual Meeting M001–M525	Excluded	Not Article
	2005	Review: Both aerobic and home-based quadriceps strengthening exercises reduce pain and disability in knee osteoarthritis	Excluded	Review
K. G. A. Yang; D. B. F. Saris; W. J. A. Dhert; A. J. Verbout	2004	Osteoarthritis of the knee: current treatment options and future directions	Excluded	Review
M. Walther	2004	Aktuelle Trends im Sportschuhbau: Ein Literaturüberblick	Excluded	Not related
W. L. Smeal; M. Tyburski; J. Alleva	2004	Discogenic/radicular pain	Excluded	Not related
L. Segal; S. E. Day; A. B. Chapman; R. H. Osborne	2004	Can we reduce disease burden from osteoarthritis?	Excluded	Not related
H. Moffet; J.-P. Collet; S. H. Shapiro; G. Paradis; F. Marquis; L. Roy	2004	Effectiveness of intensive rehabilitation on functional ability and quality of life after first total knee arthroplasty: a single-blind randomized controlled trial11No commercial party having a direct financial interest in the results of the research supporting this article has or will confer a benefit on the author(s) or on any organization with which the author(s) is/are associated	Excluded	Not related
S. P. Messier; R. F. Loeser; G. D. Miller; T. M. Morgan; W. J. Rejeski; M. A. Sevick; W. H. Ettinger Jr; M. Pahor; J. D. Williamson	2004	Exercise and dietary weight loss in overweight and obese older adults with knee osteoarthritis: The arthritis, diet, and activity promotion trial	Excluded	Not related
S. A. Mazzuca; K. D. Brandt; B. P. Katz; L. R. Ragozzino; P. M. G'Sell	2004	Can a nurse-directed intervention reduce the exposure of patients with knee osteoarthritis to nonsteroidal antiinflammatory drugs?	Excluded	Not related
F. J. Keefe; J. Blumenthal; D. Baucom; G. Affleck; R. Waugh; D. S. Caldwell; P. Beaupre; S. Kashikar-Zuck; K. Wright; J. Egert; J. Lefebvre	2004	Effects of spouse-assisted coping skills training and exercise training in patients with osteoarthritic knee pain: a randomized controlled study	Excluded	Not related
R. Grainger; F. M. Cicuttini	2004	Medical management of osteoarthritis of the knee and hip joints	Excluded	Not related
J. M. Gaines; E. J. Metter; L. A. Talbot	2004	The effect of neuromuscular electrical stimulation on arthritis knee pain in older adults with osteoarthritis of the knee1 1The views expressed are those of the author and do not reflect the official policy or position of USUHS, the Department of Defense, or the United States Government	Excluded	Not related
M. Fransen	2004	When is physiotherapy appropriate?	Excluded	Not related
F. Di Domenica; P. Sarzi-Puttini; M. Cazzola; F. Atzeni; C. Cappadonia; A. Caserta; R. Galletti; L. Volontè; G. Mele	2004	Physical and Rehabilitative Approaches in Osteoarthritis	Excluded	Review
M. J. Decker; M. R. Torry; T. J. Noonan; W. I. Sterett; J. R. Steadman	2004	Gait retraining after anterior cruciate ligament reconstruction 11No commercial party having a direct financial interest in the results of the research supporting this article has or will confer a benefit upon the author(s) or upon any organization with which the author(s) is/are associated	Excluded	Not related
J. F. Bean; A. Vora; W. R. Frontera	2004	Benefits of exercise for community-dwelling older adults 11No commercial party having a direct financial interest in the results of the research supporting this article has or will confer a benefit upon the authors(s) or upon any organization with which the author(s) is/are associated	Excluded	Not related
	2004	ASBMR 26th Annual Meeting SU001–SU586	Excluded	Not Article
	2004	Paper Abstracts	Excluded	Not Article
	2004	ASBMR 26th Annual Meeting M001–M585	Excluded	Not Article
	2004	APhA2004 Abstracts of Contributed Papers	Excluded	Not Article
V. B. Vad; D. Sakalkale; T. P. Sculco; T. L. Wickiewicz	2003	Role of hylan G-F 20 in treatment of osteoarthritis of the hip joint11No commercial party having a direct financial interest in the results of the research supporting this article has or will confer a benefit on the authors or any organization with which the authors are associated	Excluded	Not related
C. Sherrington; S. R. Lord; R. D. Herbert	2003	A randomised trial of weight-bearing versus non-weight-bearing exercise for improving physical ability in inpatients after hip fracture	Excluded	Not related
N. Murphy; T. Such-Neibar	2003	Cerebral palsy diagnosis and management: the state of the art	Excluded	Not related
G. D. Miller; W. J. Rejeski; J. D. Williamson; T. Morgan; M. A. Sevick; R. F. Loeser; W. H. Ettinger; S. P. Messier; A. Investigators	2003	The Arthritis, Diet and Activity Promotion Trial (ADAPT): design, rationale, and baseline results	Excluded	Not related
S. E. Lamb; H. Frost	2003	Recovery of mobility after knee arthroplasty: expected rates and influencing factors	Excluded	Not related
L. Kuritzky; A. Weaver	2003	Advances in Rheumatology: Coxibs and Beyond	Excluded	Not related
M. Huang; Y. Lin; R. Yang; C. Lee	2003	A comparison of various therapeutic exercises on the functional status of patients with knee osteoarthritis	Excluded	Not related
A. Hofstetter; R. Waidelich	2003	15th World Congress International Society for Laser Surgery and Medicine (ISLSM), 14th Congress International Nd:YAG Laser Society, and 14th Annual Meeting Deutsche Gesellschaft für Lasermedizin (DGLMe.V.)	Excluded	Not Article
M. Hartwick; W. Meeuwisse; J. Vandertuin; M. Maitland	2003	Knee pain in the ACL-deficient osteoarthritic knee and its relationship to quality of life	Excluded	Not related
R. J. Goldman; K. A. Reinbold; A. Iglarsh; L. M. Neustadter; C. A. Oatis; H. R. Schumacher	2003	Phase I design and evaluation of an isometric muscle reeducation device for knee osteoarthritis rehabilitation	Excluded	Not related
R. C. Dias; J. M. Dias; L. R. Ramos	2003	Impact of an exercise and walking protocol on quality of life for elderly people with OA of the knee	Excluded	Not related
N. Deshpande; D. M. Connelly; E. G. Culham; P. A. Costigan	2003	Reliability and validity of ankle proprioceptive measures11No commercial party having a direct financial interest in the results of the research supporting this article has or will confer a benefit upon the authors or upon any organization with which the authors are associated	Excluded	Not related
X. Deprez; P. Fardellone	2003	Nonpharmacological prevention of osteoporotic fractures	Excluded	Not related
R. Cooperstein	2003	Gonstead Chiropractic Technique (GCT)	Excluded	Not related
H. A. Bischoff; E. M. Roos	2003	Effectiveness and safety of strengthening, aerobic, and coordination exercises for patients with osteoarthritis	Excluded	Review
R. J. Bingham	2003	Annotated Bibliography of Recent National Institute of Nursing Research Findings on Women's Health Across the Life Span	Excluded	Not related
K. Avramidis; P. W. Strike; P. N. Taylor; I. D. Swain	2003	Effectiveness of electric stimulation of the vastus medialis muscle in the rehabilitation of patients after total knee arthroplasty	Excluded	Not related
D. B. Allen; L. Bielory; H. Derendorf; R. Dluhy; G. L. Colice; S. J. Szefler	2003	Inhaled Corticosteroids: Past Lessons and Future Issues	Excluded	Not related
	2003	Paper Abstracts	Excluded	Not Article
	2003	ASBMR 25th Annual Meeting M001–M483	Excluded	Not Article
	2003	ASBMR 25th Annual Meeting SU001–SU482	Excluded	Not Article
C. Weiss	2002	Viscosupplementation in the olderpatient with osteoarthritis	Excluded	Not related
V. Vad; H. M. Hong; M. Zazzali; N. Agi; D. Basrai	2002	Exercise recommendations in athletes with early osteoarthritis of the knee	Excluded	Review
R. Topp; S. Woolley; J. Hornyak, III; S. Khuder; B. Kahaleh	2002	The effect of dynamic versus isometric resistance training on pain and functioning among adults with osteoarthritis of the knee	Excluded	Not related
L. Sutton; L. Rapport; B. Lockwood	2002	Glucosamine: con or cure?	Excluded	Not related
E. Parent; H. Moffet	2002	Comparative responsiveness of locomotor tests and questionnaires used to follow early recovery after total knee arthroplasty	Excluded	Not related
J. v. Nguyen; R. Marks	2002	Pulsed Electromagnetic Fields for Treating Osteo-arthritis	Excluded	Not related
B. W. Lim	2002	A comparative study of open and closed kinetic chain exercise regimes in patients with knee osteoarthritis	Full-Text Screening
W. E. Langbein; E. G. Collins; C. Orebaugh; C. Maloney; K. J. Williams; F. N. Littooy; L. C. Edwards	2002	Increasing exercise tolerance of persons limited by claudication pain using polestriding	Excluded	Not related
S. Klein; T. Wadden; H. J. Sugerman	2002	AGA technical review on obesity	Excluded	Not related
D. Hawks	2002	Alternative medicine: Musculoskeletal system	Excluded	Not related
H. Gur; N. Cakin; B. Akova; E. Okay; S. Kucukoglu	2002	Concentric versus combined concentric-eccentric isokinetic training: effects on functional capacity and symptoms in patients with osteoarthrosis of the knee	Excluded	Not related
S. T. Bryan; J. M. McShane; M. E. Schweitzer	2002	Femoral head contusion without hip dislocation - Low-energy trauma in a female basketball player	Excluded	Not related
F. A. Barber; J. W. Uribe; S. C. Weber	2002	Current applications for arthroscopic thermal surgery	Excluded	Not related
	2002	Abstracts	Excluded	Not Article
	2002	Program & Abstracts	Excluded	Not Article
C. A. Warms; J. Bryant	2001	Physical Activity and Exercise for Women with Mobility Impairments	Excluded	Not related
P. G. Trafton	2001	What’s new in orthopaedic surgery1 1No competing interests declared	Excluded	Not related
L. Sokoloff	2001	Some highlights in the emergence of modern concepts of osteoarthritis	Excluded	Not related
J. C. Puffer	2001	The sprained ankle	Excluded	Not related
K. K. Mangione; K. Sock	2001	Exercise prescription for osteoarthritis of the knee	Excluded	Review
K. Kobayashi; H. Mishima; S. Hashimoto; R. S. Goomer; F. L. Harwood; M. Lotz; H. Moriya; D. Amiel	2001	Chondrocyte apoptosis and regional differential expression of nitric oxide in the medial meniscus following partial meniscectomy	Excluded	Not related
G. N. Kawchuk; O. R. Fauvel; J. Dmowski	2001	Ultrasonic indentation: A procedure for the noninvasive quantification of force-displacement properties of the lumbar spine	Excluded	Not related
K. L. Hertel; M. G. Trahiotis	2001	EXERCISE IN THE PREVENTION AND TREATMENT OF OSTEOPOROSIS: The Role of Physical Therapy and Nursing	Excluded	Not related
J. C. Gallagher	2001	Role of Estrogens in the Management of Postmenopausal Bone Loss	Excluded	Not related
M. Deanna Westby	2001	A health professional's guide to exercise prescription for people with arthritis: A review of aerobic fitness activities	Excluded	Not related
C. Crone; G. Gabriel; T. N. Wise	2001	Non-Herbal Nutritional Supplements—The Next Wave: A Comprehensive Review of Risks and Benefits for the C-L Psychiatrist	Excluded	Not related
T. B. Birmingham; J. F. Kramer; A. Kirkley; J. T. Inglis; S. J. Spaulding; A. A. Vandervoort	2001	Association among neuromuscular and anatomic measures for patients with knee osteoarthritis	Excluded	Not related
K. R. Baker; M. E. Nelson; D. T. Felson; J. E. Layne; R. Sarno; R. Roubenoff	2001	The efficacy of home based progressive strength training in older adults with knee osteoarthritis: a randomized controlled trial	Excluded	Not related
	2001	ASBMR 23nd annual meeting	Excluded	Not Article
	2001	Arthritis & Rheumatism, 2001 Annual Scientific Meeting Abstracts, November 10–15, 2001, San Francisco, CA	Excluded	Not Article
V. B. Vad; A. L. Bhat	2000	The Athlete with Early Knee Arthritis	Excluded	Not related
D. H. Trock	2000	ELECTROMAGNETIC FIELDS AND MAGNETS: Investigational Treatment for Musculoskeletal Disorders	Excluded	Not related
R. Suomi; D. M. Koceja	2000	Postural sway characteristics in women with lower extremity arthritis before and after an aquatic exercise intervention	Excluded	Not related
M. T. Shipley	2000	Osteoarthritic knee rehabilitation in an elderly male: A functional approach	Excluded	Not related
N. A. Sharkey; N. I. Williams; J. B. Guerin	2000	THE ROLE OF EXERCISE IN THE PREVENTION AND TREATMENT OF OSTEOPOROSIS AND OSTEOARTHRITIS	Excluded	Review
M. A. Sevick; D. D. Bradham; M. Muender; G. J. Chen; C. Enarson; M. Dailey; W. H. Ettinger, Jr.	2000	Cost-effectiveness of aerobic and resistance exercise in seniors with knee osteoarthritis	Excluded	Not related
C. G. Peterfy	2000	SCRATCHING THE SURFACE: Articular Cartilage Disorders in the Knee	Excluded	Not related
M. W. Payne; R. J. Petrella	2000	Viscosupplementation effect on proprioception in the osteoarthritic knee	Excluded	Not related
M. O'Grady; J. Fletcher; S. Ortiz	2000	THERAPEUTIC AND PHYSICAL FITNESS EXERCISE PRESCRIPTION FOR OLDER ADULTS WITH JOINT DISEASE: AN EVIDENCE-BASED APPROACH	Excluded	Not related
S. P. Messier; T. D. Royer; T. E. Craven; M. L. O'Toole; R. Burns; W. H. Ettinger, Jr.	2000	Long-term exercise and its effect on balance in older, osteoarthritic adults: results from the Fitness, Arthritis, and Senior Trial (FAST)	Excluded	Not related
R. F. Loeser	2000	AGING AND THE ETIOPATHOGENESIS AND TREATMENT OF OSTEOARTHRITIS	Excluded	Not related
M. Leslie	2000	Knee osteoarthritis management therapies	Excluded	Review
E. R. Laskowski; K. Newcomer-Aney; J. Smith	2000	Proprioception	Excluded	Not related
C. C. Kee	2000	OSTEOARTHRITIS: Manageable Scourge of Aging	Excluded	Not related
R. S. Gotlin; G. Huie	2000	Anterior Cruciate Ligament Injuries: Operative and Rehabilitative Options	Excluded	Not related
R. O. Dominguez; A. M. Bronstein	2000	ASSESSMENT OF UNEXPLAINED FALLS AND GAIT UNSTEADINESS: The Impact of Age	Excluded	Not related
G. D. Deyle; N. E. Henderson; R. I. Matekel; M. G. Ryder; M. B. Garber; S. C. Allison	2000	Effectiveness of manual physical therapy and exercise in osteoarthritis of the knee. A randomized, controlled trial	Excluded	Not related
P. M. Cooke; G. E. Lutz	2000	Internal Disc Disruption and Axial Back Pain in the Athlete	Excluded	Not related
V. A. Brander; D. L. Kaelin; T. H. Oh; P. A. C. Lim	2000	Rehabilitation of orthopedic and rheumatologic disorders. 3. Degenerative joint disease	Excluded	Not related
B. M. Balsiger; M. M. Murr; J. L. Poggio; M. G. Sarr	2000	BARIATRIC SURGERY: Surgery for Weight Control in Patients With Morbid Obesity	Excluded	Not related
K. Baker; T. McAlindon; K. Baker; T. McAlindon	2000	Exercise for knee osteoarthritis	Excluded	Review
L. C. Almekinders; W. E. Garrett; F. C. Wilson	2000	Sports injuries	Excluded	Not related
	2000	ASBMR 22nd annual meeting	Excluded	Not Article
	2000	Continuing Education/Accreditation Information	Excluded	Not Article
	2000	Poster Abstracts	Excluded	Not Article
	2000	Plenary session (ACR)	Excluded	Not Article
Nct		Effects of Closed and Open Kinetic Chain Exercises	Excluded	Protocol
Nct		Visual Feedback Non-weight Bearing Exercise on the Elderly With Knee Osteoarthritis	Excluded	Not related
Nct		Exercise and Muscle Stimulation in Patients With Knee Osteoarthritis	Excluded	Protocol
Nct		Prehabilitation Using Aquatic Exercise	Excluded	Not related
Nct		Platform Exercise Training	Excluded	Not related
Nct		Effect of Strengthening the Hip Abductor in Patients With Knee Osteoarthritis: Randomized Controlled Trial	Excluded	Not related
Nct		Effect of Manual Therapies With Supervised Exercise Protocol on Pain and Functional Disability in Patients With Knee OA	Excluded	Not related
Nct		Effect of Tissue Flossing, AIS, PNF on Hamstring Among Knee OA Patients	Excluded	Not related
Nct		Effectiveness of a Mobile App for Individuals With or at Risk of Knee Osteoarthritis	Excluded	Not related
Nct		Effects of Motor Imagery Intervention on Functional Recovery Following Total Knee Arthroplasty	Excluded	Not related
Nct		Finnish Unicompartmental and Total Knee Arthroplasty Investigation	Excluded	Not related
Nct		Comparison Among the Effects of Blood Flow Restriction Training and Conventional Exercise in Knee Osteoarthritis	Excluded	Not related
Nct		Knee Stability Training for Knee Osteoarthritis (OA)	Excluded	Not related
Nct		Safety and Efficacy of JointAlive™ on the Knee-joint Function in Adults With Knee Arthritis	Excluded	Not related
Nct		Knee Osteoarthritis: Platelet Rich Plasma or Hyaluronic Acid	Excluded	Not related
Nct		Knee Arthritis Treatment With Autologous Fragmented Adipose Tissue and PRP - Comparison of Two Treatment Methods	Excluded	Not related

## Sheet: Full Text Screening
Authors	Year	Title	Included or Excluded	Reason
V. Moreira; F. D. Soares; W. T. Hattori; V. C. Dionisio	2021	A comparison of the efficacy of nonweight-bearing and weight-bearing exercise programmes on function and pain pressure thresholds in knee osteoarthritis: a randomised study	Included
K. Marriott; J. Chopp-Hurley; D. Loukov; S. Karampatos; A. B. Kuntz; E. G. Wiebenga; P. W. Stratford; M. D. Noseworthy; D. M. E. Bowdish; M. R. Maly	2021	Muscle strength gains after strengthening exercise explained by reductions in serum inflammation in women with knee osteoarthritis	Excluded	No measure of pain or function
Z. Lai; S. Lee; Y. Chen; L. Wang	2021	Comparison of whole-body vibration training and quadriceps strength training on physical function and neuromuscular function of individuals with knee osteoarthritis: A randomised clinical trial	Included
P. M. Holm; K. K. Petersen; M. Wernbom; H. M. Schroder; L. Arendt-Nielsen; S. T. Skou	2021	Strength training in addition to neuromuscular exercise and education in individuals with knee osteoarthritis-the effects on pain and sensitization	Excluded	Combined Chain Exercises
M. S. Danazumi; S. U. Ibrahim; A. M. Yakasai; G. Dermody; B. Bello; B. Kaka	2021	A Comparison Between the Effect of Combined Chain Exercises Plus Kinesio Taping With Combined Chain Exercises Alone in Knee Osteoarthritis: A Randomized Clinical Trial	Excluded	Combined Chain Exercises
K. R. Teja; P. Apparao; G. Swamy; P. Chaturvedhi; R. G. Mounika	2020	Effectiveness of Neuromuscular and Functional Task Training in Subjects with Osteoarthritis of Knee: A Comparative Study	Excluded	Combined Chain Exercises
A. P. Costa; V. Cunha Teixeira; M. Pereira; P. Mota Ferreira; P. A. Kuplich; M. B. Dohnert; J. F. da Silva Guths; R. Boff Daitx	2020	Associated Strengthening Exercises to Undenatured Oral Type II Collagen (UC-II). A Randomized Study in Patients Affected by Knee Osteoarthritis	Excluded	All participants received closed chain exercise
K. L. Bennell; R. K. Nelligan; A. J. Kimp; S. Schwartz; J. Kasza; T. V. Wrigley; B. Metcalf; P. W. Hodges; R. S. Hinman; K. L. Bennell; R. K. Nelligan; A. J. Kimp; S. Schwartz; J. Kasza; T. V. Wrigley; B. Metcalf; P. W. Hodges; R. S. Hinman	2020	What type of exercise is most effective for people with knee osteoarthritis and co-morbid obesity?: The TARGET randomized controlled trial	Included
A. P. Simão; V. A. Mendonça; N. C. P. Avelar; S. F. da Fonseca; J. M. Santos; A. C. C. de Oliveira; R. Tossige-Gomes; V. G. C. Ribeiro; C. D. C. Neves; C. H. Balthazar; H. R. Leite; P. H. S. Figueiredo; M. Bernardo-Filho; A. C. R. Lacerda	2019	Whole Body Vibration Training on Muscle Strength and Brain-Derived Neurotrophic Factor Levels in Elderly Woman With Knee Osteoarthritis: A Randomized Clinical Trial Study	Excluded	No measure of pain or function
B. O. Adegoke; A. O. Sanya; S. O. Ogunlade; O. M. Olagbegi	2019	The effectiveness of open versus closed kinetic chain exercises on pain, function and range of motion in patients with knee osteoarthritis	Included
M. Nahayatbin; M. Ghasemi; A. Rahimi; K. Khademi-Kalantari; S. S. Naimi; S. M. Tabatabaee; S. Zarein-Dolab	2018	The Effects of Routine Physiotherapy Alone and in Combination with Either Tai Chi or Closed Kinetic Chain Exercises on Knee Osteoarthritis: A Comparative Clinical Trial Study	Included
Z. Lai; Y. Zhang; S. Lee; L. Wang	2018	Effects of strength exercise on the knee and ankle proprioception of individuals with knee osteoarthritis	Excluded	No measure of pain or function
O. M. Olagbegi; B. O. Adegoke; A. C. Odole	2017	Effectiveness of three modes of kinetic-chain exercises on quadriceps muscle strength and thigh girth among individuals with knee osteoarthritis	Excluded	No measure of pain or function
O. M. Olagbegi; B. O. A. Adegoke; A. Odole	2016	Effectiveness of combined chain exercises on pain and function in patients with knee osteoarthritis	Included
Ü. Dinçer; S. Arıbal; H. Saygın; M. İncedayı; O. Rodop	2016	The effects of closed kinetic chain exercise on articular cartilage morphology: myth or reality? a randomized controlled clinical trial	Included
C. Shah	2014	A Study to Compare effectiveness of Closed Kinetic Chain Exercises Verus Open Kinetic Chain Exercises in Patients with Osteoarthritic Knee Joints	Included
O. Kappetijn; E. van Trijffel; C. Lucas	2014	Efficacy of passive extension mobilization in addition to exercise in the osteoarthritic knee: An observational parallel-group study	Excluded	Ineligible study design
P. Sudhesh	2013	Effect of taping and closed kinetic chain versus traditional approach in osteoarthritis knee	Included
R. Tossige-Gomes; N. C. Avelar; A. P. Simao; C. D. Neves; G. E. Brito-Melo; C. C. Coimbra; E. Rocha-Vieira; A. C. Lacerda	2012	Whole-body vibration decreases the proliferativeb response of TCD4(+) cells in elderly individuals with knee osteoarthritis	Excluded	No measure of pain or function
A. P. Simão; N. C. Avelar; R. Tossige-Gomes; C. D. Neves; V. A. Mendonça; A. S. Miranda; M. M. Teixeira; A. L. Teixeira; A. P. Andrade; C. C. Coimbra; A. C. Lacerda	2012	Functional Performance and Inflammatory Cytokines After Squat Exercises and Whole-Body Vibration in Elderly Individuals With Knee Osteoarthritis	Included
T. F. Chang; T. H. Liou; C. H. Chen; Y. C. Huang; K. H. Chang	2012	Effects of elastic-band exercise on lower-extremity function among female patients with osteoarthritis of the knee	Included
N. C. Avelar; A. P. Simao; R. Tossige-Gomes; C. D. Neves; E. Rocha-Vieira; C. C. Coimbra; A. C. Lacerda	2011	The effect of adding whole-body vibration to squat training on the functional performance and self-report of disease status in elderly patients with knee osteoarthritis: a randomized, controlled clinical study	Excluded	All participants received closed chain exercise
H. P. French; F. Keogan; C. Gilsenan; L. Waldron; P. O'Connell	2010	Measuring patient satisfaction with exercise therapy for knee osteoarthritis: evaluating the utility of the physiotherapy outpatient survey	Excluded	Ineligible study design
M. H. Jan; C. H. Lin; Y. F. Lin; J. J. Lin; D. H. Lin	2009	Effects of weight-bearing versus nonweight-bearing exercise on function, walking speed, and position sense in participants with knee osteoarthritis: a randomized controlled trial	Included
M. H. Jan; J. J. Lin; J. J. Liau; Y. F. Lin; D. H. Lin	2008	Investigation of clinical effects of high- and low-resistance training for patients with knee osteoarthritis: a randomized controlled trial	Included
C. A. Thorstensson; M. Henriksson; A. von Porat; C. Sjödahl; E. M. Roos	2007	The effect of eight weeks of exercise on knee adduction moment in early knee osteoarthritis – a pilot study	Excluded	Ineligible study design
D. H. Lin; Y. F. Lin; H. M. Chai; Y. C. Han; M. H. Jan	2007	Comparison of proprioceptive functions between computerized proprioception facilitation exercise and closed kinetic chain exercise in patients with knee osteoarthritis	Included
F. Keogan; C. Gilsenan; J. Hussey; P. O'Connell	2007	Open or closed chain quadriceps exercises in treatment of osteoarthritis of the knee; which is more effective? A blinded randomised controlled trial	Excluded	Full-Text Not Available
A. R. Özdinçler; I. Yeldan; P. Kinali	2005	The effects of closed kinetic chain exercise on pain and functional performance of patients with knee osteoarthritis	Excluded	Full-Text Not Available
B. W. Lim	2002	A comparative study of open and closed kinetic chain exercise regimes in patients with knee osteoarthritis	Excluded	Full-Text Not Available
